# Supplementary material for: Regional Conservation and Transcriptional Regulation of Tumor-Associated Genes by macroH2A1 Deposition in Mammalian Cells
Source: Biomolecules. 2025 Sep 29;15(10):1386. doi: 10.3390/biom15101386 (PMC12562687; doi:10.3390/biom15101386)
Supplement: Supplementary file 1 [file biomolecules-15-01386-s001.zip]

Archive with 3 entries (3 files):
- biomolecules-3819194_supplementary_FigureS1-S6-Proofed.pdf
- Table S1.HeLa_cellCycle_DEGs.csv
- Table S2.ARPE_cellCycle_DEGs.csv
