# Supplementary material for: Regional Conservation and Transcriptional Regulation of Tumor-Associated Genes by macroH2A1 Deposition in Mammalian Cells
Source: Biomolecules. 2025 Sep 29;15(10):1386. doi: 10.3390/biom15101386 (PMC12562687; doi:10.3390/biom15101386)
Supplement: Supplementary file 1 [file biomolecules-15-01386-s001.zip › Table S1.HeLa_cellCycle_DEGs.csv]

	baseMean	log2FoldChange	lfcSE	stat	pvalue	-log10(Padj)	regulate
ENSG00000142611	6.93961563409687	1.63540134957125	1.4634211380432	1.11751928891639	0.26377235690547	0	n.s.
ENSG00000157911	2384.63688561609	-0.126094473448998	0.201852757266868	-0.624685415033935	0.532177547407151	0.0332956034585676	n.s.
ENSG00000142655	2404.55912329821	-0.0674746613600968	0.229356917599239	-0.294190653006581	0.768612222608827	0.0134881278950741	n.s.
ENSG00000149527	6.06913696459758	1.83439283697213	1.53780550722347	1.19286400546461	0.232922638076572	0	n.s.
ENSG00000171621	2812.94626296036	0.251719577225638	0.184560412476018	1.36388716219599	0.172603081872994	0.143199476022964	n.s.
ENSG00000142583	43.0288823268196	-0.284659765292497	0.604050022711716	-0.471251973494836	0.637460807635692	0.0226529973195215	n.s.
ENSG00000287727	14.9421166516996	0.263677654234505	1.18100274183718	0.223265912003155	0.823328555943058	0	n.s.
ENSG00000173614	930.892035832533	-0.2556708905041	0.243273625918237	-1.05096016692755	0.293276884817088	0.0786201964031807	n.s.
ENSG00000204624	14.1624271133029	-1.24728606820709	1.03651369156954	-1.20334741195593	0.22884190899167	0	n.s.
ENSG00000171729	913.819643665234	0.247771932507175	0.218604805133091	1.13342399933215	0.257036240450903	0.0951532744978325	n.s.
ENSG00000157916	13015.3954403632	-0.0913966858615656	0.176156660570645	-0.518837525447482	0.603874047202226	0.0260707278199274	n.s.
ENSG00000157881	480.453375789117	-1.88643218775182	1.05127142193341	-1.79442924861636	0.0727446819738162	0.265782880056663	n.s.
ENSG00000048707	9288.24179606577	0.26665420150047	0.171062669883268	1.558810006195	0.119041355203443	0.190473975153691	n.s.
ENSG00000162444	4.5579295036128	0.757046992978306	2.10104331222554	0.360319555800305	0.718608176707672	0	n.s.
ENSG00000180758	2274.90023242892	0.233739221585294	0.251846820606583	0.928100744024976	0.353355313719578	0.0635015916785522	n.s.
ENSG00000184677	6724.74732275603	-0.0672149291707373	0.167257818995672	-0.401864197287403	0.687783972983398	0.0175896395004394	n.s.
ENSG00000131697	1993.64690741722	-0.294309722134518	0.178133879521485	-1.65218274550081	0.0984973027760538	0.218230484267918	n.s.
ENSG00000204138	8288.4485418286	0.227731724833848	0.173705342504203	1.3110231473067	0.189849943400544	0.130974621501873	n.s.
ENSG00000090020	3098.3521686015	-0.367606015160863	0.197148381214639	-1.86461594508678	0.06223525622365	0.286821031945078	n.s.
ENSG00000158006	1465.85055240432	0.579390458709373	0.247008557563322	2.34562909246916	0.0189949994696869	0.50360817649511	n.s.
ENSG00000169403	10.5980726281612	2.20696841972087	1.5160245827211	1.45576031211816	0.145458890631525	0	n.s.
ENSG00000171612	1933.14414327423	0.286333525676501	0.240389250224309	1.1911245008224	0.233604712797925	0.103158786798013	n.s.
ENSG00000188910	204.714267636465	0.533009916503276	0.513765483611594	1.03745762124073	0.299522636261186	0.0764087447399397	n.s.
ENSG00000189337	37.9975209493933	1.99757625361604	0.676851716370044	2.95127604068	0.00316463953156624	0.917013659128832	n.s.
ENSG00000028137	39.8608006316439	0.620080228591601	0.708598785085358	0.875079440782425	0.381530682683447	0.0580485827849256	n.s.
ENSG00000130939	14442.0281752169	-0.0231633605783931	0.179598610529507	-0.128972938655266	0.897379061786068	0.00581198947157951	n.s.
ENSG00000175147	15.7601675537528	0.420962340954146	1.05187618728224	0.400201417280674	0.689008170815896	0	n.s.
ENSG00000060656	1349.4659881747	-0.298134426288247	0.228434865756238	-1.30511787375919	0.191852713402991	0.129519107131648	n.s.
ENSG00000189280	58.969947638855	-0.103991762294476	0.622581896153264	-0.167033064946166	0.867344032317394	0.00708552699556949	n.s.
ENSG00000134698	984.382900495435	0.088761627330875	0.197943979163243	0.448417919585591	0.653851611564485	0.0204361707055559	n.s.
ENSG00000272420	6.76133710179902	0.245493009175993	1.62016873382373	0.151523112408551	0.879563080257156	0	n.s.
ENSG00000232273	3.21237075439077	-0.85840203350313	2.32751992509988	-0.368805450061311	0.712272742055046	0	n.s.
ENSG00000130940	282.671509001413	-0.218868725858949	0.271417868484313	-0.806390261190922	0.420017860533458	0.0486946818788083	n.s.
ENSG00000163879	19.9363892858358	0.494204346673411	0.999640005416757	0.49438232163125	0.621036196642431	0	n.s.
ENSG00000227527	11.4564473311022	-2.44813756209114	1.214550396854	-2.01567392216284	0.043834084250323	0	n.s.
ENSG00000116954	1272.35832373567	-0.140447026349372	0.241760573366384	-0.580934369875635	0.561284687030483	0.0305553871712668	n.s.
ENSG00000179051	37731.9517464553	0.178775127372404	0.159629690115262	1.11993656846241	0.262740793652826	0.0928026634523847	n.s.
ENSG00000215895	22.5060654369261	0.132159969057061	0.816414835415241	0.161878451155095	0.87140157247468	0	n.s.
ENSG00000126067	27096.5500182765	-0.0172348750357655	0.165070629360489	-0.104409095079702	0.916844705302714	0.00536111866073587	n.s.
ENSG00000272078	20.7995290283898	0.183546905076867	0.845909056050228	0.216981841917967	0.828222495890867	0	n.s.
ENSG00000237749	21.1167833861376	-0.453803492319314	0.806496875029768	-0.562684749773599	0.573649570600063	0	n.s.
ENSG00000159339	24.1551065110366	0.848139374738618	0.926488895728273	0.915433934123876	0.359963870607758	0	n.s.
ENSG00000158315	11.7498708283974	-0.353302772608288	1.1591728955507	-0.304788676447133	0.760527106342516	0	n.s.
ENSG00000146463	11226.8709942907	0.11631821707936	0.193452913215559	0.601274052408558	0.547657468967248	0.032174963949674	n.s.
ENSG00000142686	3491.49774493862	-0.433776784774319	0.210663780437976	-2.05909522687044	0.0394851170055611	0.363496014324222	n.s.
ENSG00000117148	339.5140715313	0.344120493254366	0.51733764304934	0.665175824488663	0.505938041357198	0.036933212583836	n.s.
ENSG00000230585	10.6040660029573	0.886095720309036	1.16238011993905	0.762311489253189	0.445874118306793	0	n.s.
ENSG00000117000	5210.84897083502	0.488879946575388	0.174367707555748	2.8037298501449	0.00505152116017205	0.801151171600904	n.s.
ENSG00000092853	15590.781897318	-0.883272285408753	0.212835040743389	-4.15003226124639	3.32428417669187e-05	2.38539481201381	n.s.
ENSG00000134697	17789.9293505577	0.136271783653844	0.209633907117621	0.650046481161011	0.51566219780479	0.0357281397533725	n.s.
ENSG00000187513	9.13632010037855	6.89084248291339	4.79181586613741	1.43804408921663	0.150421544871072	0	n.s.
ENSG00000225671	27.6434148714695	0.0284018993281617	0.881336792106101	0.0322259317692736	0.974291876354295	0.00203920363250838	n.s.
ENSG00000116151	744.601734546022	-0.564304345732172	0.210157733797198	-2.68514670165184	0.0072497976968035	0.711632488534198	n.s.
ENSG00000006555	9.42183010351538	6.93522406209513	4.79160153766305	1.44737078147728	0.147793104594382	0	n.s.
ENSG00000236111	9.48358259650664	-0.230132141575988	1.26593264624025	-0.181788614314883	0.855748620100404	0	n.s.
ENSG00000214114	3790.60382666556	-0.0845485669642893	0.174796902812163	-0.483696024380623	0.628601615100573	0.0231432951937162	n.s.
ENSG00000236723	13.1102524378978	0.410964144270523	1.01174360800945	0.406193961609574	0.684600090506754	0	n.s.
ENSG00000117016	94.7902769498265	-0.434185502884912	0.470442578564822	-0.922929859387898	0.356043758786089	0.0635015916785522	n.s.
ENSG00000163866	4845.21898574479	-0.127797536297448	0.198378525739385	-0.644210535495857	0.51943892000153	0.0354264267091228	n.s.
ENSG00000232335	3.54655488930126	-1.01365803336293	1.91398043878539	-0.529607310932703	0.596384224365657	0	n.s.
ENSG00000232762	36.5328846046161	0.774806508359651	0.68215814817608	1.13581654112216	0.256033352841399	0.0951532744978325	n.s.
ENSG00000162384	2204.8727733239	-0.111018724160451	0.186305397869424	-0.59589644438676	0.551244408689982	0.0317020478590023	n.s.
ENSG00000162391	14.5856023851661	0.181316387495057	1.01170500786472	0.179218631998016	0.857766034356983	0	n.s.
ENSG00000117859	17100.8182868171	0.0918607049672412	0.174836056242363	0.525410529964719	0.599297835007188	0.0262334277877976	n.s.
ENSG00000162396	715.967667072688	0.0319830516279568	0.230678579274902	0.138647687741489	0.889728557835654	0.00588280609096629	n.s.
ENSG00000284686	5.01320037069004	0.490552451533769	1.75299111312506	0.279837386431047	0.779602266904633	0	n.s.
ENSG00000162378	5377.95395796401	-0.129546128505775	0.221477349397439	-0.584918181738331	0.558602732571005	0.0305553871712668	n.s.
ENSG00000259818	5.54692001101864	1.66044300635935	1.58559426795065	1.04720547993998	0.295004818417791	0	n.s.
ENSG00000243725	264.611252144632	0.306592904125488	0.282030853115983	1.08708994330987	0.276997061880199	0.0857650102705124	n.s.
ENSG00000171872	60.1053029726205	0.061778232077834	0.518398933226669	0.119171217605152	0.905139709144876	0.00581198947157951	n.s.
ENSG00000162407	985.779696168243	0.664693949818013	0.25754835612001	2.5808510674721	0.00985570900547704	0.638310820583542	n.s.
ENSG00000163877	1962.28576075828	0.10942428618613	0.190365631139342	0.57481114385629	0.565419029211537	0.0303943434182957	n.s.
ENSG00000228929	460.722822602175	-0.0568760961611057	0.243685730670384	-0.233399370593586	0.815451301873335	0.0108154045006411	n.s.
ENSG00000278967	2.69526907410006	0.247274192693037	2.47647482359238	0.099849265713245	0.920463995065641	0	n.s.
ENSG00000157184	2580.83497687908	0.0236361401320303	0.194988367056279	0.121218206444122	0.903518203796506	0.00581198947157951	n.s.
ENSG00000198815	10107.0253005754	0.362315336206034	0.182544111972489	1.98480976620401	0.0471656405179405	0.331379524394744	n.s.
ENSG00000134744	8008.02324939532	0.232962877601365	0.165277659539398	1.40952430141251	0.158680192874378	0.154964727582092	n.s.
ENSG00000162385	4454.90736694739	0.135745337560473	0.202480254233458	0.670412717893765	0.50259472952975	0.0374619562355568	n.s.
ENSG00000123080	8210.02388416705	0.118910239922372	0.211910835224731	0.561133364399548	0.57470662482458	0.029568845557809	n.s.
ENSG00000162415	949.124768121785	-0.340998095097541	0.204874780918786	-1.6644220121593	0.096028124183128	0.221491699113944	n.s.
ENSG00000162600	670.357504580411	0.0948438856316065	0.333660284714103	0.28425284631305	0.776216619422206	0.0130787310784055	n.s.
ENSG00000116704	5439.80536063848	0.15797132496388	0.197775690068003	0.798739849723509	0.42444127489695	0.0481007147267238	n.s.
ENSG00000157193	14964.8959529805	0.15217828701169	0.18290739503882	0.831996360668698	0.40541099873131	0.052609713479546	n.s.
ENSG00000116205	1798.83551620302	-0.12626265070633	0.234413942447381	-0.538631147055907	0.590141391392335	0.0278641977968849	n.s.
ENSG00000233994	41.7221427483374	-0.208132701410243	0.627922792436051	-0.331462249686437	0.740295351203029	0.014711051400873	n.s.
ENSG00000162607	19799.3638774867	-0.16665735982296	0.17606723492676	-0.946555217342318	0.343865472795856	0.0646648868636637	n.s.
ENSG00000154027	23.4681252161771	-0.774453094495866	0.786524322331773	-0.984652441770496	0.324794820797141	0	n.s.
ENSG00000137960	4.39280765275476	-1.49637688852962	2.01478695998456	-0.742697326441446	0.457664948774908	0	n.s.
ENSG00000132855	3.09233384271512	-0.0685123135027887	2.45997871909653	-0.0278507748749757	0.977781169155339	0	n.s.
ENSG00000116675	1671.2155351161	-0.0964638416492322	0.192707913784837	-0.500570214033538	0.616673629524174	0.0250588985680692	n.s.
ENSG00000162433	6492.1664754255	0.326143366021284	0.32834664398265	0.993289780779722	0.320568756219839	0.0700257912429571	n.s.
ENSG00000213625	4752.71128929036	0.121308096515357	0.18439358717757	0.657875896728109	0.510617879941581	0.0360020558544325	n.s.
ENSG00000158966	1275.81768396375	-0.208493158571618	0.207326272084212	-1.00562826155931	0.314594423753965	0.0718539516770265	n.s.
ENSG00000153898	877.528236429506	0.164653581562422	0.316469075205039	0.52028332138217	0.602866118881477	0.0261362053694508	n.s.
ENSG00000117069	28.8262797702433	3.996583357608	2.96468242372557	1.34806457704353	0.177637613385088	0.139102779732104	n.s.
ENSG00000125703	1500.356805062	-0.0351240923784872	0.235322333335888	-0.149259493905973	0.881348876351197	0.00591191364695742	n.s.
ENSG00000230498	10.5969333102274	0.587630499461352	1.2786601275248	0.459567391531065	0.645826769348218	0	n.s.
ENSG00000162618	754.15658084012	0.453171477358793	0.232178588198214	1.95182286564648	0.0509592385674122	0.32007567519604	n.s.
ENSG00000137941	2203.92027945532	0.159869664898694	0.183725053807955	0.87015712656045	0.384214542161385	0.057490577886624	n.s.
ENSG00000286548	42.6979259736046	0.529584145352187	0.583444592313415	0.9076854123411	0.364044453291904	0.0621174320586723	n.s.
ENSG00000117174	7639.64560513434	0.477183389344235	0.257087539247222	1.85611247725765	0.0634375276500632	0.286217917724545	n.s.
ENSG00000122420	72.5254569281547	1.03656898520615	0.56630618323497	1.83040379196435	0.0671895811120698	0.280098033641386	n.s.
ENSG00000143013	2667.22307038907	-0.156096284954452	0.257749741903222	-0.605611799266369	0.544772565259359	0.0322826158417454	n.s.
ENSG00000226084	1962.00408841962	-0.145788021928349	0.204739235284408	-0.712066847987546	0.476423382099577	0.0405332601946914	n.s.
ENSG00000134748	13223.0465069708	-0.0322888034390386	0.177608561911946	-0.181797561398231	0.855741598354578	0.00747309885248492	n.s.
ENSG00000142892	7447.04830716299	0.14014315781982	0.189488949652139	0.739584857465796	0.459551932610991	0.0418369388546271	n.s.
ENSG00000230787	22.9135840787276	1.37286010367997	0.97965356101156	1.40137305504448	0.161102545428983	0	n.s.
ENSG00000116641	5468.35401791007	0.381184577937638	0.190814047453209	1.99767565871224	0.0457518348190056	0.336002605446653	n.s.
ENSG00000172260	17031.3511533088	0.301767862562125	0.193436900003807	1.56003256129614	0.118752186675661	0.190616368082913	n.s.
ENSG00000228187	5.11871896330999	-0.977149784131697	1.93447947649312	-0.505122848810525	0.61347255410363	0	n.s.
ENSG00000182183	13.3587656093843	-1.30216737550495	1.02703207369697	-1.2678935827365	0.204835956103759	0	n.s.
ENSG00000067334	20009.6066813785	0.190891042520532	0.228909224781826	0.833915901390478	0.404328375956549	0.0528012365891608	n.s.
ENSG00000232882	342.748451435149	-0.146267374927226	0.325235176701983	-0.449728028838813	0.652906558447559	0.0204790130985546	n.s.
ENSG00000171502	184.311275335924	0.445417292939398	0.318029254178742	1.4005544681404	0.161347344684528	0.15294226491246	n.s.
ENSG00000116157	4.34540175983596	3.44724337237257	2.64461616573524	1.30349478197876	0.192405896664437	0	n.s.
ENSG00000143036	68.7647172796029	0.176359837920525	0.473669763708793	0.372326568915109	0.709649719202277	0.0161866376373115	n.s.
ENSG00000065243	10958.3263947566	0.338074309662372	0.162566126499585	2.07961102932003	0.0375612245334027	0.370420077749431	n.s.
ENSG00000117528	16681.2638151331	0.0543531589168935	0.185511074570432	0.292991451010422	0.769528686209628	0.0134247478377141	n.s.
ENSG00000036549	8957.74616699689	0.218532791703938	0.189503166147542	1.15318807673004	0.24883319636836	0.097866345792289	n.s.
ENSG00000287870	7.24808330442463	-0.118555958023883	1.44655732553562	-0.0819573175089936	0.93468065491414	0	n.s.
ENSG00000228838	20.3991796084061	0.845716449216777	0.825765394485909	1.02416068154962	0.305759386585035	0	n.s.
ENSG00000283761	24.9240142970125	0.522008225639184	0.800109582659217	0.652420914525553	0.514129675913931	0	n.s.
ENSG00000142700	4.29704334650541	-1.30910414834942	2.06755694384801	-0.63316473688652	0.526626070857546	0	n.s.
ENSG00000233514	19.9127724622352	0.192603592957234	0.855714719183916	0.225079209974228	0.821917654079521	0	n.s.
ENSG00000127124	1385.95900560952	0.307062327149552	0.212778428702921	1.44310834994589	0.148989951535719	0.161342462398217	n.s.
ENSG00000266993	89.0552327352341	0.0984619303094407	0.41922439886982	0.234866888890252	0.81431204960541	0.0108655550374503	n.s.
ENSG00000137936	13310.3823742047	0.621747456711511	0.233575212065768	2.66187259860624	0.00777072840357588	0.69316496112166	n.s.
ENSG00000117519	5866.68031898077	0.0571269695958494	0.267806501546292	0.213314349226038	0.831081782052151	0.009178070303296	n.s.
ENSG00000134215	3672.98022802176	-0.46431751654026	0.383745066573136	-1.20996348092925	0.226292906306689	0.107146442091199	n.s.
ENSG00000228502	319.164903574925	0.00161008209730348	0.270520219480238	0.00595179946399938	0.995251179135669	0.000541618988208039	n.s.
ENSG00000152078	2052.98757741522	-0.0320627592935409	0.207793007994108	-0.154301434889715	0.877372065988342	0.00614665125572366	n.s.
ENSG00000171492	9619.07765355838	0.395958572512485	0.265119105753856	1.49351202504472	0.135303208923532	0.174816821254648	n.s.
ENSG00000170989	52.4560315701826	0.450424386108192	0.622965226779586	0.723032950710037	0.469659640473922	0.0406786942633503	n.s.
ENSG00000237897	5.14399468984687	0.108284265297559	1.53988751805323	0.0703195941444181	0.943939287238532	0	n.s.
ENSG00000137962	2826.5233673326	0.159485216677865	0.209481388790457	0.761333584805459	0.446457845538794	0.0445301381180826	n.s.
ENSG00000260464	67.4464983757399	0.0700721493368321	0.53500329956723	0.130975172290553	0.895794947833406	0.00583313824684744	n.s.
ENSG00000162377	13307.5832964928	0.180449596657607	0.254933488014411	0.707830101345519	0.479050770978665	0.0405332601946914	n.s.
ENSG00000116774	28.5040570330576	0.0378259272582477	1.01905355444619	0.0371186843843593	0.970390374309395	0.00209542711593102	n.s.
ENSG00000023909	11866.5470246433	0.420922597145676	0.309545295860841	1.35980938096667	0.173890253026564	0.142112921547487	n.s.
ENSG00000069702	1780.20267232883	0.21208417188963	0.21367887623116	0.99253691160466	0.320935682759977	0.0700257912429571	n.s.
ENSG00000271252	2.5646503752448	-0.217162948655723	2.1194163633592	-0.102463561388913	0.918388734381621	0	n.s.
ENSG00000116793	3850.74499651544	-0.338052064125709	0.186876020037479	-1.80896438214978	0.0704565370025508	0.273183522050246	n.s.
ENSG00000183298	1109.99807440708	-0.155089724076811	0.194293669138372	-0.798223250220051	0.424740947384455	0.0481007147267238	n.s.
ENSG00000117525	4241.02316336997	1.31551612759798	0.962618376478093	1.36660192631168	0.171750113110091	0.143902150275873	n.s.
ENSG00000203914	41.0846601916701	0.197377275539136	0.604590406246746	0.326464451800418	0.744072980598315	0.0145275396164192	n.s.
ENSG00000198162	7297.65094029245	0.256641576238901	0.189511295283958	1.35422838968177	0.17566352430753	0.140478045724822	n.s.
ENSG00000171517	37.5405206617942	-0.0362303942363279	0.77223138926188	-0.0469165003393062	0.962579777206185	0.0023910395920407	n.s.
ENSG00000203864	2.94229996987968	0.612529611054027	2.11084766187749	0.290181817530695	0.771677145560617	0	n.s.
ENSG00000143079	7588.23241258603	-0.106175057713477	0.178387807694627	-0.595192345741659	0.551714906139398	0.0317020478590023	n.s.
ENSG00000232450	35.2840679308867	-0.712043292546759	0.642421032350785	-1.10837481447519	0.267699977200507	0.0914871068606544	n.s.
ENSG00000173947	9.75102788605869	3.40569584885809	1.60781044068682	2.1182197619038	0.0341564602983026	0	n.s.
ENSG00000134198	267.93590730738	1.32729378895101	0.521781936674778	2.54377105771353	0.0109662935046831	0.615871419957982	n.s.
ENSG00000279513	2.40975907096323	-0.0622119821941017	2.59320514992483	-0.0239903820165964	0.980860280539483	0	n.s.
ENSG00000117620	3810.98625676018	0.551484245654994	0.232973939382456	2.36714993581176	0.0179256690782241	0.516736623012718	n.s.
ENSG00000162688	7568.23556782051	0.167948538573028	0.200149358154998	0.839116048740794	0.401404191034919	0.0536084671061292	n.s.
ENSG00000185946	2418.58618218154	-0.300936911281176	0.254427579847742	-1.18279988144865	0.236888467586664	0.101888904978292	n.s.
ENSG00000162627	4719.5432953743	-0.0411315680821063	0.192225584177805	-0.213975513499079	0.830566152346789	0.009178070303296	n.s.
ENSG00000265808	13025.803065878	-0.17376613408621	0.192072483724315	-0.904690410187124	0.365629422953214	0.0618056332980372	n.s.
ENSG00000134247	8889.27515480972	-0.0430691798376307	0.178369350728075	-0.241460652639196	0.809198108995781	0.0111495700527898	n.s.
ENSG00000162664	9913.28228866877	0.227100238602559	0.196654308243176	1.15481954416038	0.248164331907694	0.0982479664762269	n.s.
ENSG00000134253	1336.39791223571	-0.9507953388984	0.241041223819565	-3.944534149935	7.99552592794889e-05	2.07162635214406	n.s.
ENSG00000223416	19.3496649431921	-0.270290019674897	0.922753954949612	-0.292916674293373	0.7695858433414	0	n.s.
ENSG00000227850	16.7039442010552	-0.130586087139647	0.905971053619171	-0.144139359219019	0.885390425060544	0	n.s.
ENSG00000183508	735.506780581599	-0.0210390362206547	0.388548734634572	-0.0541477409273813	0.956817456252338	0.00291074575374024	n.s.
ENSG00000143398	15249.7266205371	0.191695549515324	0.200391955047844	0.956603020662961	0.338767663612598	0.0660596713568797	n.s.
ENSG00000196505	2618.88820342249	0.297536833882182	0.212269610959879	1.40169302867578	0.161006933288167	0.15294226491246	n.s.
ENSG00000065183	19643.1543563255	0.189559907207125	0.26129344584223	0.725467516401397	0.46816526599682	0.0408761044327944	n.s.
ENSG00000163156	3110.59963427568	-0.328931661540214	0.172278443185156	-1.90930249576666	0.056223080547821	0.303956656325154	n.s.
ENSG00000261168	2.65604468747438	-1.06164415479485	2.43501560049316	-0.435990699435289	0.662843477514178	0	n.s.
ENSG00000233432	4.82375921502518	-0.138039718539602	1.90565266554822	-0.0724369771234735	0.942254158583607	0	n.s.
ENSG00000171943	1734.52535835168	0.441515044318091	0.227268881339565	1.94269906955901	0.0520525287303876	0.316348451653425	n.s.
ENSG00000155761	28.808331336595	0.386579714207904	0.711654656192979	0.543212513040982	0.586983492120084	0.0283946193992751	n.s.
ENSG00000116830	12695.9559835764	0.289923869250852	0.182051255903541	1.5925397922246	0.111263469498625	0.199340402498774	n.s.
ENSG00000081026	3596.00337440495	0.114909777528213	0.215076677538119	0.534273538365625	0.593152297202853	0.027343157936889	n.s.
ENSG00000143458	2291.56127894563	0.6021239190562	0.213681939530957	2.81785124366567	0.00483462028988368	0.810119677893916	n.s.
ENSG00000163155	1257.48577422742	-0.406142284495738	0.219866028727005	-1.8472261806303	0.0647143664961281	0.284755281881217	n.s.
ENSG00000241975	46.3301902428803	0.110542864080313	0.564105216180591	0.19596142866533	0.844640356089091	0.00810927460600282	n.s.
ENSG00000228217	12.4416730256152	-0.105634368754256	1.05461818308038	-0.100163614139207	0.920214432410418	0	n.s.
ENSG00000116824	3.47492309033667	5.49852444112883	2.68225156463585	2.04996597396909	0.0403677513246804	0	n.s.
ENSG00000283360	3.01016695595143	1.82341674064596	2.1117393916155	0.863466745889998	0.387880895367287	0	n.s.
ENSG00000117262	1233.86474027711	0.164364854919058	0.272796205318367	0.602518846357249	0.54682882198364	0.032174963949674	n.s.
ENSG00000184371	1083.28061395093	0.310446577178755	0.306867858616093	1.0116620834088	0.311699650607296	0.0718994674074393	n.s.
ENSG00000232499	249.399241839028	0.266845382880143	0.326381680142461	0.817586890182281	0.413593115834711	0.0500826235412911	n.s.
ENSG00000163154	10.0100518004048	-1.98319133139257	1.67148166194976	-1.18648704113164	0.235430016112502	0	n.s.
ENSG00000232995	125.540069736717	-0.00910867634534783	0.369139392150545	-0.0246754384360937	0.980313846402953	0.00164712080016718	n.s.
ENSG00000143158	3642.03636978706	-0.0848181871919911	0.19006476926892	-0.446259385778029	0.65540989017217	0.0201417847827311	n.s.
ENSG00000271092	31.6273554358831	-0.08304676919359	0.687252494953327	-0.120838803501514	0.903818714539989	0.00581198947157951	n.s.
ENSG00000000460	3536.70380833947	0.0492456786431166	0.173864050175336	0.283242444849606	0.776990993657192	0.0130171630039368	n.s.
ENSG00000135862	55645.3664894195	0.287178906314785	0.173598498109612	1.65427068460844	0.0980725265675324	0.218847402130127	n.s.
ENSG00000232952	238.823713229765	-0.00985320570441035	0.293783288565608	-0.0335390271942236	0.973244744125874	0.00203920363250838	n.s.
ENSG00000143156	2305.09952706725	0.31312211982882	0.225546115291048	1.38828425142576	0.165050505824455	0.148911576110675	n.s.
ENSG00000225462	3.35860429217334	0.207817338833941	1.91588080062338	0.108470912577819	0.913622152750555	0	n.s.
ENSG00000272931	15.2851808727911	-0.558841055121921	0.972860990401779	-0.574430530811115	0.565676497695318	0	n.s.
ENSG00000143190	4619.12932441789	1.01978307432192	0.212530375874621	4.79829327984402	1.60023349335522e-06	3.50661495318725	n.s.
ENSG00000224468	61.9414297334272	1.13037612262749	0.519666664899793	2.17519459872505	0.02961553677284	0.416323405822216	n.s.
ENSG00000143171	20.3339619354984	5.81486516459832	4.69965598207742	1.23729591841911	0.215977242610348	0	n.s.
ENSG00000047410	54785.5145607651	0.268839015244379	0.160064523988122	1.67956651821443	0.0930416866262267	0.22634232987818	n.s.
ENSG00000171806	797.472694329103	-0.0871075631087562	0.220913690700906	-0.394305861408521	0.693355236341986	0.01702602207185	n.s.
ENSG00000135842	2492.3043371009	-0.280925151949991	0.178675074544717	-1.5722682789741	0.115888346354549	0.192867129434354	n.s.
ENSG00000241318	10.7728592679471	1.11309096418716	1.20290769376884	0.925333647754575	0.354792381414178	0	n.s.
ENSG00000228238	4.08451560272857	0.492135294798812	1.71476028205174	0.286999471558767	0.77411272485699	0	n.s.
ENSG00000058085	326.575503404922	1.22032807010254	0.275033981152822	4.43700834706846	9.12177577229146e-06	2.84475596803949	n.s.
ENSG00000232917	3.51778336893414	-1.51748924135006	2.06919596061481	-0.733371449700285	0.463331907535388	0	n.s.
ENSG00000233057	10.0556057238909	0.645513281158713	1.27977565222355	0.504395657189731	0.6139833692109	0	n.s.
ENSG00000233626	9.64910238734833	-0.3790176492454	1.17193712195898	-0.323411249753607	0.746383810876726	0	n.s.
ENSG00000143228	6596.40322876931	1.22540094278233	0.169929196384133	7.21124426441855	5.54428953360247e-13	9.58835759167987	n.s.
ENSG00000116833	33.7926706894752	0.0262278308712917	0.659033148163955	0.0397974380262383	0.968254618773796	0.00221763759460177	n.s.
ENSG00000000457	992.522499890795	-0.0757751983027485	0.202913763741149	-0.373435477740252	0.708824358715261	0.0161866376373115	n.s.
ENSG00000157064	83.502431304339	1.57806241635453	0.52836482117133	2.9866909247594	0.00282014680139479	0.946907470394865	n.s.
ENSG00000059588	7077.26439727466	-0.111241358496188	0.205142929723908	-0.542262697748844	0.587637548858084	0.0282832494743811	n.s.
ENSG00000234975	1074.37351677221	-0.0737896250949297	0.202465202513608	-0.364455838232104	0.715517645377241	0.0158059502815499	n.s.
ENSG00000162851	4528.48862803562	0.483215519163831	0.302314158004195	1.5983886509117	0.109956508811968	0.20105628404024	n.s.
ENSG00000271427	7.77997232283364	-1.75730164727286	1.41512699750385	-1.2417978389025	0.2143111603008	0	n.s.
ENSG00000143353	1579.59305302917	0.26372418871766	0.188060583319175	1.40233633259591	0.160814835730884	0.153100242188537	n.s.
ENSG00000197965	15850.7682928092	0.285215418379362	0.212127675445467	1.34454600410065	0.178771890553742	0.138569346110116	n.s.
ENSG00000143493	8996.7542461275	-0.130455740922189	0.186045168072522	-0.70120467128357	0.483175295052662	0.0402095496648727	n.s.
ENSG00000230777	5.74969346842488	1.40078092238929	1.5672808313489	0.8937651085694	0.371447581219068	0	n.s.
ENSG00000179397	29.7892721530193	-0.282174332792875	0.697343371119228	-0.404641880140035	0.685740769429992	0.0178247766725116	n.s.
ENSG00000143199	22.6733793205995	-0.805736407766658	0.809433219859132	-0.995432838680482	0.319525793770584	0	n.s.
ENSG00000092978	2091.90167086168	0.126887728769798	0.18083226080551	0.701687454465155	0.482874098513312	0.0402647229099878	n.s.
ENSG00000188404	15.4077114641143	0.211777877199125	0.951796332984867	0.222503354824853	0.823922061951672	0	n.s.
ENSG00000116574	1049.26537254048	0.281865766734589	0.235118170771875	1.19882595976842	0.230595626163759	0.105054325674138	n.s.
ENSG00000143248	163.929608685167	0.466128263017077	0.522166742540539	0.892680871916865	0.372028096691623	0.0601386132161367	n.s.
ENSG00000162814	81.6887198144434	0.143934141401088	0.452305599771556	0.318223213406565	0.750315625539918	0.0138094044529751	n.s.
ENSG00000225172	5.60455645051391	0.25682549206958	1.59112447685425	0.161411313700195	0.871769456468699	0	n.s.
ENSG00000237283	9.74119527946587	0.268184767558961	1.16417915849862	0.230363828111151	0.817809066308119	0	n.s.
ENSG00000116132	164.743093702212	0.229144907323356	0.367971729128385	0.622724218151575	0.533465765115282	0.0331303976168256	n.s.
ENSG00000225920	39.7170563919972	-0.392486805286723	0.613939637477698	-0.639292173574607	0.52263287891562	0.0348539213601573	n.s.
ENSG00000143476	11680.1495464705	-1.08350998182506	0.261629809085194	-4.14138582149191	3.45213708556897e-05	2.37203137566952	n.s.
ENSG00000057252	13146.5017004412	0.0527896654081625	0.215809283638353	0.244612578838943	0.806756423403028	0.0115925949181453	n.s.
ENSG00000162852	4386.88564799784	0.466596928133189	0.250364277723204	1.86367213556339	0.0623677607236873	0.286400808287338	n.s.
ENSG00000116962	36.0419240414874	1.80493681876631	0.910102683668679	1.98322326826957	0.0473424959258082	0.331379524394744	n.s.
ENSG00000220749	99.1714754757446	0.375284947426139	0.474320803177948	0.791204907968891	0.428824427935679	0.0473309244278149	n.s.
ENSG00000181450	1093.91869894962	0.379107231957121	0.246916128093548	1.53536844629886	0.124693349893454	0.184403834352647	n.s.
ENSG00000225300	5.17788148350223	1.40524284634434	1.98157872381816	0.709153176431305	0.478229426729291	0	n.s.
ENSG00000223842	12.7027348030242	0.333587696645193	1.03272139538087	0.323018093880164	0.74668153906111	0	n.s.
ENSG00000143355	463.000338485565	0.554583874435116	0.262579949859683	2.11205720288801	0.0346815431901049	0.385718311067032	n.s.
ENSG00000174502	9.04379764743566	-0.0736896343634513	1.29260935155733	-0.0570084335802386	0.954538477043343	0	n.s.
ENSG00000162849	129.214672331931	-0.151097434719226	0.374450076363275	-0.403518237161843	0.686567021256179	0.0177134620631757	n.s.
ENSG00000067533	6803.6816980473	0.42717821551344	0.23096088487561	1.84956953097711	0.0643756176926263	0.285063195850213	n.s.
ENSG00000228955	31.3257543336131	-0.713209036125161	0.676674584675401	-1.0539911683949	0.291886960558733	0.0791440038893006	n.s.
ENSG00000277007	35.4914653228364	-0.00310004008599582	0.80094901968444	-0.00387045868065009	0.996911828485852	0.000309865856880929	n.s.
ENSG00000152104	13307.3149707882	0.612814933094793	0.22701002455881	2.6995060428974	0.0069442494633823	0.72170660888712	n.s.
ENSG00000117650	8962.36926570904	1.16338023970017	0.251958400995018	4.61735046382982	3.8867056274157e-06	3.15340134349882	n.s.
ENSG00000203724	480.357004243886	-0.0585686622766366	0.235961142946747	-0.248213165715402	0.803969480276532	0.0117972962129749	n.s.
ENSG00000173726	38767.8123092291	0.0976025531072238	0.186810904215397	0.522467109279049	0.601345141136344	0.0262156929036918	n.s.
ENSG00000152382	1566.94264766103	-0.0653562662182215	0.213873796877364	-0.305583326113095	0.759921917393563	0.0136132994876859	n.s.
ENSG00000135829	60160.805145367	0.0132489572014902	0.179508977877584	0.0738066550104548	0.941164231538598	0.0041149345543938	n.s.
ENSG00000134717	7629.54953534759	0.243879860840928	0.199769601461513	1.22080566340777	0.222159609004294	0.109328151859405	n.s.
ENSG00000232341	4.03584147095491	0.89090526037136	2.1347476271901	0.417335168346821	0.676433268277493	0	n.s.
ENSG00000287676	4.19440418936828	-0.956425507583368	2.16271883538033	-0.442232939361797	0.658320652406463	0	n.s.
ENSG00000236792	130.002738456973	-0.0625385265654976	0.418505088186933	-0.149433133146433	0.8812118687645	0.00591191364695742	n.s.
ENSG00000143207	4179.40929264316	-0.0651646836731026	0.170755318233229	-0.381626085485059	0.702738732662114	0.0165866837486117	n.s.
ENSG00000150681	5.4687757789899	0.00398361628125722	1.58618727289454	0.00251144133440672	0.997996161840396	0	n.s.
ENSG00000116906	7425.87316335495	-0.139926265236788	0.223191812710966	-0.6269327872613	0.530703294086204	0.0334830513646093	n.s.
ENSG00000092969	1880.23632968214	0.988283733095103	0.35703638947571	2.7680196255243	0.00563980593733131	0.768390372561008	n.s.
ENSG00000157181	6614.87875968015	0.157722521798477	0.179214579964208	0.880076396853298	0.378817924634384	0.0587506435645296	n.s.
ENSG00000250762	5.01275963264419	-0.523043179429464	1.69119807375067	-0.309273755420901	0.757113293138412	0	n.s.
ENSG00000076258	19.2943110408828	0.402156234303202	0.857791389303883	0.468827548653247	0.639192906839616	0	n.s.
ENSG00000117697	3603.27779410767	0.0829039565037005	0.206304732570491	0.40185193752341	0.687792996069129	0.0175896395004394	n.s.
ENSG00000143641	45258.3914764281	0.115755057317511	0.195209599087918	0.592978305669164	0.553195671014529	0.0313065152146688	n.s.
ENSG00000010932	4.17695973544925	0.489578276795019	1.88863077154418	0.259223922521781	0.795462474290415	0	n.s.
ENSG00000010072	2964.90238872983	0.347745012220242	0.221548325503529	1.56961246008019	0.116505297954815	0.192051547620008	n.s.
ENSG00000135766	1243.82203123277	0.485911007110993	0.256720564257073	1.89276230565003	0.0583894864597123	0.294839487110767	n.s.
ENSG00000238054	12.7499183762609	-0.362601578890039	1.05416009112085	-0.34397202279257	0.730867326306983	0	n.s.
ENSG00000168243	268.226248610402	-0.0586653415600819	0.382701907151873	-0.153292524713761	0.87816759541938	0.00613880410359701	n.s.
ENSG00000116183	48.190498097815	0.095432732131667	0.580349896910958	0.164439991528609	0.869384783356227	0.00706748758973288	n.s.
ENSG00000066027	5304.35538352395	0.40114103136523	0.181134975951426	2.21459731483776	0.0267877164966503	0.436090991357726	n.s.
ENSG00000173728	11.7101662802476	-0.263828105195692	1.19975970247995	-0.21990078900829	0.825948421812852	0	n.s.
ENSG00000185523	2.1381977279152	-1.460353616501	3.24113084026495	-0.450569165045376	0.652300094460142	0	n.s.
ENSG00000116711	21169.9476457795	0.210064449704897	0.195821276472433	1.07273557546475	0.28338977371513	0.0833786353255915	n.s.
ENSG00000285665	261.000438544743	0.546179804434151	0.318361566063831	1.71559592191679	0.0862360254315973	0.240459739432555	n.s.
ENSG00000123684	8788.8636062423	0.158307026512326	0.179269854571345	0.883065515341976	0.377200874777333	0.0588601381580184	n.s.
ENSG00000225338	5.4295046929837	0.255946294837	1.50732419392293	0.169801755898895	0.865166045976262	0	n.s.
ENSG00000225171	10.3254653659404	-0.599364016734058	1.17327472229059	-0.510847123309635	0.609458109218098	0	n.s.
ENSG00000235386	6.88959104192781	-1.53634328647059	1.42336296246576	-1.07937562447817	0.28042031271381	0	n.s.
ENSG00000229832	13.0763189448619	0.292658706713417	1.02087564213898	0.286674198730244	0.774361795175652	0	n.s.
ENSG00000237514	17.9972508031328	0.172350648563115	0.902228571590457	0.191027699620833	0.848503891595327	0	n.s.
ENSG00000203705	1641.05951139913	-0.272031085605094	0.244517957500028	-1.11251986719651	0.265914692901672	0.0919994351460355	n.s.
ENSG00000224040	21.8663509437717	-0.546310087593498	0.797835187870317	-0.684740527742049	0.493507669977627	0	n.s.
ENSG00000228686	3.13567038151846	0.350298314447722	1.95281098247888	0.179381577423872	0.857638095852269	0	n.s.
ENSG00000171161	3431.84362119725	-0.414308599601006	0.239539605446602	-1.72960374894399	0.0837010957896057	0.246818075777018	n.s.
ENSG00000196878	4265.51337314514	0.118568981170836	0.229690361325883	0.516212262832445	0.605706166465066	0.026005861409097	n.s.
ENSG00000225561	2.87438628442742	1.26466652134757	2.143558442177	0.589984623914978	0.555200958087	0	n.s.
ENSG00000074964	1510.15914807836	-0.158634650346833	0.231163782514506	-0.686243530977341	0.49255955149264	0.0385975573542536	n.s.
ENSG00000198929	219.461036761097	0.0389410938018951	0.465168600627339	0.0837139345806617	0.933283877843637	0.00448811098507526	n.s.
ENSG00000174606	3858.50338986518	0.330373756825567	0.207168511860956	1.59471028612351	0.110777036782257	0.20034676140783	n.s.
ENSG00000116903	3416.03708253726	0.179685771957199	0.250779089883488	0.716510184484203	0.473676381131103	0.0405332601946914	n.s.
ENSG00000198797	11.5081269248893	1.66048466252814	1.17519679942354	1.4129417841698	0.157672841964576	0	n.s.
ENSG00000151414	16049.273310549	0.657784288146213	0.278642958236053	2.36067077492398	0.0182419171290935	0.513114809684851	n.s.
ENSG00000177614	80.9556475649005	0.0119278745869824	0.504276831581589	0.0236534257375505	0.981129056477205	0.00164712080016718	n.s.
ENSG00000197472	137.397958752556	0.232128914920921	0.426663391837125	0.544056320185853	0.586402717128428	0.0283946193992751	n.s.
ENSG00000136643	3804.84114830732	0.32044833605582	0.182100823984704	1.7597302914057	0.0784535472562853	0.25630838875699	n.s.
ENSG00000236317	6.26172657480787	-0.95720912613453	1.57580668875986	-0.607440705108214	0.543558481846523	0	n.s.
ENSG00000176855	8.63396296014395	0.722959715150071	1.22634429441446	0.589524262022406	0.555509641560184	0	n.s.
ENSG00000225401	8.47369854073204	-0.211734804620022	1.33997750675457	-0.158013700642517	0.874446002795367	0	n.s.
ENSG00000135747	32.9254654941241	0.127450108937852	0.65526236318363	0.194502410177548	0.845782508716886	0.0080122769540603	n.s.
ENSG00000069248	12184.4102860527	0.0417135222045675	0.179833174559395	0.231956769415703	0.816571591089616	0.0107943001328562	n.s.
ENSG00000090104	6.85224007528392	6.47750689210847	2.7300221021365	2.37269393791325	0.0176588898419158	0	n.s.
ENSG00000185220	1021.85880510798	-0.245739528929153	0.197574431560543	-1.24378203691731	0.213579793282685	0.114551600667291	n.s.
ENSG00000162769	5888.72424334647	0.165370748531681	0.235856518969455	0.701149789093165	0.483209541156048	0.0402095496648727	n.s.
ENSG00000042781	23.1561505747986	0.584091417312292	0.782181394351023	0.74674675405302	0.455216441838481	0	n.s.
ENSG00000277462	690.171894108893	0.342459939613154	0.262651751486698	1.30385553370467	0.192282843785332	0.129287707094592	n.s.
ENSG00000035687	10216.3824758497	0.349236432226253	0.226811017309145	1.53976837796305	0.1236168225405	0.185362850459256	n.s.
ENSG00000226723	19.5171982521571	0.626561238725622	0.838937705540381	0.746850731094555	0.455153668867244	0	n.s.
ENSG00000272672	4.11333382247621	-0.348248236313699	1.73874493971069	-0.200287131459111	0.841256026254026	0	n.s.
ENSG00000007341	2637.67148419976	0.0165783978832585	0.178138596417408	0.0930646037224442	0.925852237495863	0.00462845781671625	n.s.
ENSG00000143324	7472.65612563362	0.396356157342661	0.19316606789747	2.05189328362289	0.0401800347356705	0.360466763502921	n.s.
ENSG00000198842	3.56063247031111	-1.08261572482501	2.26089058103417	-0.478844811821808	0.632049034572606	0	n.s.
ENSG00000286619	59.5284731408821	1.67648536983847	0.762435219376191	2.19885614834285	0.0278881525512444	0.429890488992661	n.s.
ENSG00000198756	13.0367321404126	1.96505681483833	1.56381920254025	1.2565754478819	0.208907409850472	0	n.s.
ENSG00000054282	161.609919974583	1.68026878124513	0.420816972145054	3.99287313123375	6.52774984645499e-05	2.14381928975377	n.s.
ENSG00000183780	560.259532267878	0.420524931135772	0.286516402832604	1.46771677634618	0.14218117179485	0.167099658470774	n.s.
ENSG00000162702	7512.09294197153	0.312965823670802	0.187802525228299	1.6664622762146	0.0956213758270401	0.222220213035501	n.s.
ENSG00000054267	6350.79620438992	0.414539728094744	0.182833395073651	2.267308594952	0.023371380787592	0.464237395001784	n.s.
ENSG00000287921	10.6101021758155	1.4993978570496	1.20446744982765	1.24486374228224	0.213181840618645	0	n.s.
ENSG00000175137	3583.69633377538	-0.184807345063642	0.187882896984096	-0.983630484893394	0.325297230541868	0.0688793169779234	n.s.
ENSG00000134245	200.669057712805	-0.490689171350566	0.440724960113529	-1.11336823588155	0.265550311278049	0.0919994351460355	n.s.
ENSG00000187889	22.9549143753098	0.749564375402855	0.80856880826506	0.927026083297957	0.353912991859301	0	n.s.
ENSG00000097046	6482.68666911475	0.106266065822786	0.229881883175699	0.462263769353092	0.643892177936284	0.0216242124904353	n.s.
ENSG00000235605	5.40440458674839	-1.40821443630925	1.56667050112027	-0.898858078518925	0.368728259867642	0	n.s.
ENSG00000273367	24.6793471530315	-0.0396435745989745	0.81690390217148	-0.0485290552457818	0.961294608977388	0	n.s.
ENSG00000231605	6.25402523003893	1.75670213642822	1.85884327687454	0.945051236047146	0.344632719066888	0	n.s.
ENSG00000236358	48.7729253782215	-0.634963259643159	0.607657191329836	-1.04493663319209	0.296052257275837	0.0781863859183378	n.s.
ENSG00000185420	1737.36745375245	0.0482495682141628	0.190567355150634	0.253189053161932	0.800122125299162	0.0117972962129749	n.s.
ENSG00000272175	5.2508282207022	0.716054061678736	2.03068074440736	0.35261774340984	0.724375033703301	0	n.s.
ENSG00000213070	3.91480143816868	-0.246611086536361	1.75192855490396	-0.140765492888424	0.888055204258659	0	n.s.
ENSG00000229747	4.81422724833666	-0.44829033888135	1.73609568052661	-0.258217530237371	0.796239029406518	0	n.s.
ENSG00000136636	11897.9378951091	-0.0632606205736085	0.164409926387507	-0.384773729686527	0.700405064119803	0.0165866837486117	n.s.
ENSG00000163874	2161.33704529677	0.140144340648722	0.191989124928189	0.729959786530314	0.465414765639762	0.0412969592935012	n.s.
ENSG00000054392	1123.40129840231	1.45864844963373	0.397148286676397	3.67280559571509	0.000239901991830553	1.68135323057841	n.s.
ENSG00000188739	137.694862838749	-0.282317388967706	0.367020414046509	-0.769214403784991	0.441766041045663	0.0457838198549931	n.s.
ENSG00000273483	7.94163390202146	1.76348324660036	1.35334099159718	1.30305906460362	0.192554597592481	0	n.s.
ENSG00000215796	5.17792818288275	0.405556250898747	1.54283314031837	0.26286462242771	0.792654924838679	0	n.s.
ENSG00000143341	305.242925013338	0.399888206261158	0.279595389900142	1.43023891203635	0.152648460857266	0.160019042293342	n.s.
ENSG00000116703	5.79792686215269	0.135673993443111	1.5792766555877	0.0859089463287371	0.931538799664338	0	n.s.
ENSG00000263675	27.0682827130181	0.0459693184031348	0.794420952954113	0.0578651887669812	0.953856011979021	0.00291074575374024	n.s.
ENSG00000207962	2.64638379986481	-2.98813779904643	2.69367472110327	-1.10931649454043	0.267293671880597	0	n.s.
ENSG00000207234	3.13492510224999	-0.808366542003236	2.43671994793537	-0.331743720770277	0.740082784019728	0	n.s.
ENSG00000215930	3.0382398964306	-0.731499448130383	2.36615422238057	-0.309151213057628	0.757206503534309	0	n.s.
ENSG00000222069	2.51160624945137	-0.121102725146629	2.25801015877162	-0.0536324979213161	0.957227964167166	0	n.s.
ENSG00000283296	3.65369296137921	-0.482991803676849	1.89825390049696	-0.254440042794276	0.799155618921927	0	n.s.
ENSG00000201544	8.9875155696541	0.787146992578534	1.26619757648375	0.621662059063844	0.534164104674074	0	n.s.
ENSG00000207181	65.5683198806448	0.23995464295273	0.510175277540309	0.470337653579796	0.638113799890772	0.0226529973195215	n.s.
ENSG00000264377	2.76742383265104	-0.500529120892461	2.40668325950782	-0.207974655125503	0.835248756938776	0	n.s.
ENSG00000239494	31.7535107419575	0.214155079056884	0.702632827411053	0.304789458593854	0.760526510603424	0.0136132994876859	n.s.
ENSG00000252879	4.60161728301928	-0.307974299058784	1.66505896415787	-0.184962998721518	0.853258057511501	0	n.s.
ENSG00000273365	5.7436572955666	0.332822791470293	1.57060178774228	0.211907813977928	0.832178954361433	0	n.s.
ENSG00000162545	559.61724728331	-0.288607207132362	0.238900958793964	-1.20806215508438	0.227023355336767	0.107085645732823	n.s.
ENSG00000090432	3782.45810985717	-0.174824087063907	0.16870730966295	-1.03625674200589	0.30008238136453	0.0762043999013548	n.s.
ENSG00000183114	34.2502697861911	-0.722865664103299	0.758948220609379	-0.95245715646173	0.340865184249318	0.0654135165496099	n.s.
ENSG00000158825	3651.89433965959	-0.0242124769070448	0.172514211733786	-0.140350621920982	0.888382969592471	0.00591191364695742	n.s.
ENSG00000158828	2368.00780830289	-0.146409126323778	0.198621139755002	-0.73712761141323	0.461044749404141	0.0417637134434345	n.s.
ENSG00000234473	6.04311595879223	0.121040767061388	1.89384902368457	0.0639125746285189	0.949039839645401	0	n.s.
ENSG00000287453	18.2560422275042	0.65738503591094	0.923030230507134	0.712203148048312	0.476338987846836	0	n.s.
ENSG00000287283	2.87438628442742	1.26466652134757	2.143558442177	0.589984623914978	0.555200958087	0	n.s.
ENSG00000066557	5456.92290430059	0.108313594564874	0.168737502019392	0.641905879064315	0.520934296779317	0.0353968116876349	n.s.
ENSG00000118454	5309.25505941948	0.265520865531664	0.198632513758446	1.33674422433459	0.181306140948785	0.137782992251498	n.s.
ENSG00000116761	2371.10237088027	-0.182380826717237	0.182456081106475	-0.99958754792506	0.317510151680983	0.0707838043000912	n.s.
ENSG00000271992	44.0227180815232	-0.34595990994669	0.661740975204705	-0.52280261145937	0.601111622123226	0.0262156929036918	n.s.
ENSG00000007968	2400.44220096984	-1.60723426519877	0.880112005806716	-1.82617014038523	0.0678246375913412	0.278839053792892	n.s.
ENSG00000117318	18274.2128991037	-0.157386780782498	0.251378606811673	-0.626094570173224	0.531252913496093	0.0334775177022922	n.s.
ENSG00000142676	74310.5097272919	-0.0888187235847036	0.15788677629202	-0.562546944529595	0.573743428483895	0.0295882471528995	n.s.
ENSG00000057757	6778.70538185606	-0.0257520641397236	0.173159383395051	-0.148718848697746	0.881775487527919	0.00591191364695742	n.s.
ENSG00000117308	5991.91211575497	-0.206891747639452	0.170021988468399	-1.2168528876952	0.223660193365155	0.108557814445383	n.s.
ENSG00000235748	34.0712217327212	2.37765020504239	0.729748341354056	3.25817829284905	0.00112129933048608	1.2058260371619	n.s.
ENSG00000287738	5.28594045515022	1.96623576443515	1.93195586910607	1.01774362234524	0.308799810698286	0	n.s.
ENSG00000158716	1186.24880365396	-0.113186737264784	0.21410805160885	-0.528643067900887	0.597053078002346	0.0265308345867513	n.s.
ENSG00000243284	3.16431298096453	0.248220494358288	2.32899657904253	0.10657829925209	0.915123535198192	0	n.s.
ENSG00000213085	149.877065949926	0.27773622716393	0.448163240135992	0.619721124560892	0.535441405452418	0.0331303976168256	n.s.
ENSG00000256029	19.4938922387535	-0.834720286777329	0.967352887885627	-0.862891192274003	0.388197293731386	0	n.s.
ENSG00000188004	3.14524904758749	-0.705610121447327	1.95834826570867	-0.360308804007333	0.718616216216755	0	n.s.
ENSG00000254545	14.3472759552659	-0.497082321967028	0.992716668779978	-0.500729299305439	0.616561649117356	0	n.s.
ENSG00000269967	9.84374103784197	1.16827739866159	1.19334372928234	0.978994878000634	0.327582510306673	0	n.s.
ENSG00000228634	10.0996408425822	1.78083684399556	1.33051043700139	1.33846138630005	0.180746079616955	0	n.s.
ENSG00000163399	44640.7691555631	-0.0301276986609003	0.198751995680393	-0.151584383129153	0.879514751514692	0.0059784243308607	n.s.
ENSG00000224950	63.6433197265859	-0.792578470404404	0.657838467379002	-1.20482232296667	0.228271900396845	0.106374657022809	n.s.
ENSG00000177888	2332.14660852825	0.24556230628682	0.184822936835317	1.32863545234985	0.183968269759947	0.134830721426536	n.s.
ENSG00000243364	1002.17664925175	-0.255850995380829	0.229995514393256	-1.11241732716301	0.265958758030963	0.0919994351460355	n.s.
ENSG00000143590	179.119599362085	0.00105280709561849	0.353642941605097	0.00297703409783909	0.997624673964997	0.00029655921109342	n.s.
ENSG00000169242	2673.88595587606	-0.498207048218594	0.294746810955898	-1.69028817174595	0.0909728368944806	0.230437211250047	n.s.
ENSG00000169241	4982.26611115553	-0.211787212382696	0.17003509780529	-1.24554997830634	0.212929656305204	0.114766498627895	n.s.
ENSG00000163463	553.629599652439	0.118987951216913	0.236718380173949	0.502656156777843	0.615206039631661	0.0252722624409014	n.s.
ENSG00000169231	243.765568770125	-0.300128983198821	0.317529922948905	-0.945199055293807	0.344557261679023	0.0644784388459315	n.s.
ENSG00000177628	136.703175825202	1.80788304588754	0.769570867201079	2.34920930994022	0.0188133277306655	0.506269001125747	n.s.
ENSG00000223263	11.4494445662212	0.105720829761091	1.09151314123686	0.0968571295818681	0.92283985431133	0	n.s.
ENSG00000174059	12.7419552883315	2.95219538605553	1.65360297735653	1.78531087962538	0.0742109051221424	0	n.s.
ENSG00000284735	32.6816725503326	-0.12926370666442	0.68594601069973	-0.188445890271392	0.850527128800162	0.00771486460203874	n.s.
ENSG00000284642	51.8844987746152	-0.601570355153048	0.571158662204042	-1.05324561275435	0.292228438321338	0.0790021233991835	n.s.
ENSG00000142657	29056.6374159117	-0.127921521610167	0.171674583630834	-0.745139547769323	0.456187363445375	0.0420980713668168	n.s.
ENSG00000271989	5.68619647637289	1.02791629525764	1.51396396538726	0.678956909647915	0.497165165094009	0	n.s.
ENSG00000251503	7.83900592210483	-0.273752383054084	1.37705953367463	-0.198794878768666	0.842423202192083	0	n.s.
ENSG00000175279	293.732567536047	0.128961521669442	0.362281969834464	0.355970024476702	0.721863013755971	0.0157937569518062	n.s.
ENSG00000160049	15625.5588641764	-0.120960514620595	0.209659308610699	-0.576938440855006	0.563981041387107	0.0305553871712668	n.s.
ENSG00000236035	19.3470900489319	-0.0366775559354671	0.860214526918264	-0.0426376848887512	0.965990354595793	0	n.s.
ENSG00000221643	4.23367527537448	-1.33348691759114	1.85024699852707	-0.720707515619638	0.471089487380026	0	n.s.
ENSG00000227417	2.42886970372078	-0.82013063100337	2.22397415117344	-0.368768059004033	0.712300614494789	0	n.s.
ENSG00000223505	5.22660231465641	0.106255229776986	1.62446287071001	0.0654094542219634	0.947847996820918	0	n.s.
ENSG00000182004	10540.7952773524	0.015383301996934	0.170594036201872	0.0901749107965892	0.928148221369683	0.00462845781671625	n.s.
ENSG00000130768	85.1914691806377	-0.053003225264885	0.437150514568498	-0.121247084238717	0.903495331351371	0.00581198947157951	n.s.
ENSG00000238231	4.29332523299309	1.75927929029176	2.09656603017866	0.839124198793701	0.401399618024261	0	n.s.
ENSG00000240750	12.6688480093688	-0.164792436937589	1.04667305879666	-0.157444041912235	0.874894905826658	0	n.s.
ENSG00000158156	106.59972480406	0.14780642287969	0.444424501208924	0.332579375074116	0.739451814226629	0.0148813459569141	n.s.
ENSG00000182118	415.374733007346	-0.0400235534298978	0.3922989061606	-0.102023107384125	0.918738333741807	0.0050922793372013	n.s.
ENSG00000227934	40.0890181599864	0.529194719743562	0.615813568501308	0.859342415970879	0.390151629308206	0.0562608090696073	n.s.
ENSG00000143633	2195.31190463362	-0.0661534346702239	0.210705055831269	-0.313962255956492	0.753549705696902	0.0136132994876859	n.s.
ENSG00000281912	43.1900199394932	-0.568318786176161	0.621499345974749	-0.914431833045326	0.360489981337373	0.0626359728497465	n.s.
ENSG00000132773	4888.04760548778	-0.12378738756986	0.171707182935835	-0.720921428290612	0.470957858065726	0.0406229283429434	n.s.
ENSG00000070759	294.304768628032	0.177676899645097	0.317909942011276	0.558890667341241	0.576236339084933	0.0292993642752869	n.s.
ENSG00000280670	627.310149155609	0.556814446739986	0.269030340147531	2.06970874152945	0.0384796276566882	0.368196235602175	n.s.
ENSG00000132763	4151.10786232056	0.345121998710955	0.227198344114536	1.51903395271653	0.128753949909153	0.180231421513495	n.s.
ENSG00000215795	12.4219460345102	-0.119103037096556	1.06614701239886	-0.111713521410683	0.911050557908432	0	n.s.
ENSG00000259865	503.678017317395	0.00513619213892134	0.267357849958158	0.0192109270018635	0.984672840725143	0.00148280848147642	n.s.
ENSG00000252516	11.0841241522171	-1.12017008524835	1.24036954833259	-0.903093829378652	0.366476098680418	0	n.s.
ENSG00000214144	3.01987454294152	1.10227285416078	2.0195076810187	0.545812657471428	0.585194721704614	0	n.s.
ENSG00000202079	3.38724689161941	0.116781156935735	1.87460932756976	0.0622962636631763	0.95032690386457	0	n.s.
ENSG00000228818	46.4426303857686	-0.156547042915191	0.614872863286603	-0.254600669931049	0.799031541703769	0.0117972962129749	n.s.
ENSG00000133019	250.86534525458	-0.0151853532279251	0.334088800519547	-0.045453044832123	0.963746200982865	0.0023910395920407	n.s.
ENSG00000162636	16937.1707793515	0.367323718892559	0.18372818360246	1.99927801870263	0.0455782811391167	0.336196299686801	n.s.
ENSG00000162639	5473.92160552118	0.105901172309596	0.237974947310286	0.44500975210435	0.656312706596092	0.0200428513097327	n.s.
ENSG00000134186	15472.3721751463	0.105470069139343	0.171193039975272	0.616088534642397	0.537836088752373	0.0331303976168256	n.s.
ENSG00000143107	62.986251283883	-0.348333217511842	0.519573110269855	-0.670421949532618	0.502588846243236	0.0374619562355568	n.s.
ENSG00000232971	2.98506684971612	-1.29500854103108	2.32880159631084	-0.556083671139079	0.578153657198139	0	n.s.
ENSG00000116266	5489.42130968363	0.192559160820891	0.280356518206663	0.686836753618646	0.492185606116471	0.0386921257561544	n.s.
ENSG00000244716	5299.1115213643	-0.0436292639363893	0.173052684330632	-0.252115499422314	0.800951790039844	0.0117972962129749	n.s.
ENSG00000228665	10.218631835085	-0.928510983035505	1.18708045315166	-0.78218033206624	0.434108601464668	0	n.s.
ENSG00000215717	2797.92917838934	0.193563359970474	0.247131936550644	0.783238955968799	0.433486802660514	0.0470152941077969	n.s.
ENSG00000251484	12.1647273902163	0.290414140412478	1.13846432624409	0.255092877060613	0.79865136550665	0	n.s.
ENSG00000132676	16194.9413876979	-0.0318236422477472	0.173198396925503	-0.183740974585553	0.854216663036663	0.00747309885248492	n.s.
ENSG00000234937	5.8936089468615	-1.17258989771235	1.52704179631205	-0.767883302568579	0.442556518241267	0	n.s.
ENSG00000132718	51.2611731261078	0.75730532840013	0.640497126468786	1.18237115687831	0.237058462596193	0.101888904978292	n.s.
ENSG00000132680	11827.7030078339	-0.269832341543183	0.161796771847307	-1.66772388881672	0.0953705509192819	0.222220213035501	n.s.
ENSG00000207475	19.7849042779418	-0.25091081773364	0.943891932373088	-0.265825789084575	0.790373380751099	0	n.s.
ENSG00000224276	4.543153342715	-1.10248959831901	2.16919532023142	-0.508248191408321	0.611279298218792	0	n.s.
ENSG00000163479	17668.3921361385	-0.0962057705474108	0.159951032306776	-0.601470144705875	0.547526891078294	0.032174963949674	n.s.
ENSG00000160803	13635.3577995516	-0.114496940529585	0.179296238834451	-0.6385908665675	0.523089124510267	0.0347233881004092	n.s.
ENSG00000132698	29.5479033083193	4.87316318313089	1.45484089663787	3.34961932565461	0.000809226914943776	1.29853145795007	n.s.
ENSG00000242252	4.76105420162218	-0.768226839187084	1.63932109677188	-0.468624994029455	0.639337708664779	0	n.s.
ENSG00000198952	12795.0809494237	-0.23042281268011	0.160428688274108	-1.43629431343607	0.150918611490373	0.160159994784977	n.s.
ENSG00000163472	548.556429144323	-0.40332618969053	0.236191434187894	-1.70762411887332	0.0877061101369116	0.237347739622894	n.s.
ENSG00000163468	108636.164456162	0.00383217747452472	0.160546313554367	0.0238696074028943	0.980956617151762	0.00164712080016718	n.s.
ENSG00000254726	2495.5467945113	0.481966487661755	0.219444605947067	2.19630136535692	0.0280703800782187	0.428924706407294	n.s.
ENSG00000186377	76.9140204870272	-0.120725747089304	0.481262622143778	-0.250852115943541	0.801928446764612	0.0117972962129749	n.s.
ENSG00000162366	9.30551130535206	2.30876465571408	1.53208416831118	1.50694374595557	0.13182507703439	0	n.s.
ENSG00000186790	4.78003591345868	-1.64817683345968	2.01559487312368	-0.817712356504166	0.413521453122112	0	n.s.
ENSG00000237424	87.1058154960956	-1.07974655970588	0.670492130249487	-1.61037916925902	0.107315105295578	0.204392783898957	n.s.
ENSG00000143061	2527.28709018888	-0.380687003657238	0.208365105579356	-1.82701898477072	0.0676969149884303	0.279105597309314	n.s.
ENSG00000168275	3211.74298714281	0.357154219321554	0.332138603808454	1.0753167961395	0.282232918869416	0.0839470797643174	n.s.
ENSG00000241563	20.3955538867269	-0.302360286650083	0.893640932707441	-0.338346505384472	0.735102081784748	0	n.s.
ENSG00000153207	25561.25926144	0.412535637316683	0.171941280596284	2.39928210308792	0.0164272534904813	0.532283199378451	n.s.
ENSG00000156869	1147.14425217616	-0.0727720632120323	0.283297571455155	-0.256874998392112	0.797275271508895	0.0117972962129749	n.s.
ENSG00000033122	152.619274323654	0.0325769186554093	0.408875600222342	0.0796744013037079	0.936496219513107	0.00442583899804887	n.s.
ENSG00000116678	724.265209863825	0.0298279751919845	0.297857616311719	0.100141723959707	0.920231810869933	0.00508033056995936	n.s.
ENSG00000159352	21724.279516131	-0.306677750637972	0.181287613163787	-1.69166412026673	0.0907100332284458	0.231058921582727	n.s.
ENSG00000158710	77649.1703076485	-0.0894182396098623	0.162660698992405	-0.549722460088761	0.582509749318181	0.0283946193992751	n.s.
ENSG00000049239	1387.86258792214	-0.302381578993901	0.266462271312141	-1.13480072621494	0.256458821908047	0.0951532744978325	n.s.
ENSG00000186564	90.7931023906787	-0.426203588028824	0.429490152383899	-0.992347753873208	0.321027915851867	0.0700257912429571	n.s.
ENSG00000244038	18376.6524060621	-0.180990237813347	0.167955899390499	-1.07760571953798	0.281209748678617	0.0840662242470665	n.s.
ENSG00000116690	31.4967834364083	-0.274922468891826	0.692249029787405	-0.397143884732141	0.691261359965348	0.0175414486264118	n.s.
ENSG00000126091	313.118442170415	0.280249017294727	0.361611242118065	0.775000842488261	0.4383391617583	0.0464118054151226	n.s.
ENSG00000171163	4426.15162541675	-0.178097323477692	0.197540556668543	-0.901573461577941	0.36728349381656	0.0618056332980372	n.s.
ENSG00000172456	338.914739423409	0.0919004628772484	0.276162372335522	0.33277691707252	0.739302683618986	0.0149059795663177	n.s.
ENSG00000157870	55.8928802888545	-0.79885335860544	0.601856166898076	-1.3273160641066	0.184404152103015	0.134736434101892	n.s.
ENSG00000179085	1514.50765662632	-0.229004460455292	0.184926676252156	-1.2383527628163	0.215585287669525	0.113143339622947	n.s.
ENSG00000173080	10.0861368218575	0.249136715738085	1.24373008334819	0.200314134934643	0.841234908501121	0	n.s.
ENSG00000083444	31975.5282149301	-0.132687675990356	0.165561830492719	-0.801438807456234	0.42287765630579	0.0481611470618761	n.s.
ENSG00000287384	6.62992642429477	0.236881016068345	1.39754199219467	0.169498317325229	0.865404695792391	0	n.s.
ENSG00000116691	2508.30892713868	0.271106023087927	0.17720064682525	1.52993811221967	0.126032048461889	0.183542864401764	n.s.
ENSG00000202461	7.5205655470427	0.333567597434874	1.30385151724809	0.25583250318173	0.798080174966336	0	n.s.
ENSG00000120949	10.5161674845579	0.703454589198527	1.18997727527956	0.591149599082274	0.554420189420668	0	n.s.
ENSG00000200591	3.72155994745096	0.36178853138306	1.78748269396402	0.202401137982902	0.839603138831064	0	n.s.
ENSG00000162521	18987.7619725467	-0.435034949721259	0.207953371604678	-2.09198315162818	0.0364400228902237	0.375682698182615	n.s.
ENSG00000162520	2827.0962193142	0.14934142769034	0.215009132319478	0.694581788593221	0.487317428400718	0.0394519237903265	n.s.
ENSG00000162522	12952.7654548926	-0.216075877139739	0.186385148797514	-1.15929771515476	0.246334852779222	0.0986064272964232	n.s.
ENSG00000116497	4736.10564008118	-0.362692338025023	0.169269553897213	-2.14269093097075	0.032137924083269	0.400677700521677	n.s.
ENSG00000121905	7.9453987149143	-0.514809594111522	1.28122647138573	-0.401809988795127	0.687823870325305	0	n.s.
ENSG00000121900	832.377123664932	-0.216934658314902	0.23574990605819	-0.920189797493943	0.35747358491783	0.0632770645645743	n.s.
ENSG00000278966	15.825635265866	0.717675946802532	0.994404354251873	0.721714404943918	0.47047008384	0	n.s.
ENSG00000143222	5896.10798754928	-0.157091140653727	0.16618429211995	-0.945282725880855	0.344514554971907	0.0644784388459315	n.s.
ENSG00000143224	1206.7105590557	-0.120932396468381	0.209857823481701	-0.576258699637785	0.56444033415337	0.0305553871712668	n.s.
ENSG00000158850	3747.80979096921	0.0943264102707637	0.175128422573336	0.538612801307362	0.590154052687213	0.0278641977968849	n.s.
ENSG00000158859	59.115439271953	0.319193423956476	0.516445213973454	0.618058634914338	0.536536688149254	0.0331303976168256	n.s.
ENSG00000158869	17.9198367718338	2.37650875865017	1.13327065164506	2.09703547444772	0.0359904351638351	0	n.s.
ENSG00000158882	3092.82049493615	0.00915262991358103	0.172372715492492	0.0530979040820395	0.95765390139921	0.0028021919448174	n.s.
ENSG00000188931	524.812778814065	-0.169054479995687	0.260949920742711	-0.647842618670003	0.51708674714963	0.0355920573521896	n.s.
ENSG00000288093	25.5620188063384	-0.706934603870073	0.774371039811874	-0.912914568759978	0.361287474652587	0	n.s.
ENSG00000215840	10.0643101897704	-0.210507177071462	1.2088482136147	-0.174138634363368	0.86175651119451	0	n.s.
ENSG00000283317	4.88804818572615	-0.00644179506553407	1.68499973910324	-0.00382302436970253	0.996949675310188	0	n.s.
ENSG00000188092	674.843846412387	0.0652272866082868	0.22510810457941	0.289759832193322	0.771999979370006	0.0131878931790481	n.s.
ENSG00000198658	26.7156082050158	-0.567002797677439	0.749417249277149	-0.756591602641042	0.449294573799545	0	n.s.
ENSG00000116688	26880.9298837211	-0.190086502557823	0.16257311391299	-1.16923701578084	0.242308151417058	0.100070409835714	n.s.
ENSG00000084073	20107.3815538152	0.269492046906972	0.198957881187233	1.3545180783935	0.175571149697251	0.140478045724822	n.s.
ENSG00000231296	5.91791707444782	0.51509846061087	1.58959564238263	0.324043704497576	0.745904946432597	0	n.s.
ENSG00000049089	77.025097104837	0.576731748414132	0.467025903841254	1.23490312565225	0.216866560047147	0.112788253687704	n.s.
ENSG00000284677	8.68276601283866	0.734331298447199	1.25763158063066	0.583900173752759	0.559287476277302	0	n.s.
ENSG00000187801	869.072903172191	0.193042121940807	0.21770549963518	0.886712197277041	0.375233869783156	0.059248338682951	n.s.
ENSG00000260920	439.92542823355	0.0516477113005675	0.27277797504659	0.18933974156728	0.849826549339926	0.00778498995384336	n.s.
ENSG00000127423	2149.72340979019	-0.0135629064722624	0.183037653884237	-0.0740989964875769	0.940931613754551	0.0041149345543938	n.s.
ENSG00000182749	785.390520281328	-0.0502738503456423	0.296806484300844	-0.169382587661678	0.865495718644586	0.00708552699556949	n.s.
ENSG00000126106	340.312408734512	-0.129148203257295	0.283873512784869	-0.454949818989166	0.649145340690852	0.0206866497823658	n.s.
ENSG00000198520	27.3950345222223	0.127887205919971	0.714116362247602	0.179084547954426	0.85787131481256	0.00747309885248492	n.s.
ENSG00000142945	22286.1331422654	0.960362339279109	0.163503521286657	5.87364927508433	4.26304801296735e-09	5.87022471999566	n.s.
ENSG00000142937	93782.3784635885	-0.0142503336302596	0.159271197254792	-0.0894721322868115	0.928706699953719	0.00462845781671625	n.s.
ENSG00000200913	87.5303476470788	0.489434524448289	0.499181408877169	0.980474263953852	0.326852067369707	0.0683831423881851	n.s.
ENSG00000202031	10.4908095364805	-0.430768566155637	1.13735740479331	-0.378745119467456	0.704877144594821	0	n.s.
ENSG00000234093	9.99259616926526	0.50336421696088	1.23703769374538	0.406910977333959	0.68407337322074	0	n.s.
ENSG00000226499	14.2085618729764	-0.170207347390534	1.17406549663528	-0.144972616841501	0.884732491952117	0	n.s.
ENSG00000070785	6689.96493949951	-0.0251437693256056	0.176515381555822	-0.142445202814543	0.886728359700949	0.00591191364695742	n.s.
ENSG00000126107	6693.69222309703	-0.0166595455682329	0.1709261264118	-0.0974663494572867	0.922356056208801	0.00492783674774538	n.s.
ENSG00000126088	13493.3857376955	-0.143673157518704	0.185672922789757	-0.773797037069264	0.439050824957667	0.0461848110035111	n.s.
ENSG00000162408	7171.52836642814	0.158537733012483	0.222254410799127	0.713316475666119	0.475649944617746	0.0405332601946914	n.s.
ENSG00000229519	20.8859369882522	-0.0787910614602269	0.817559521891109	-0.0963734863951853	0.923223948880471	0	n.s.
ENSG00000173662	2.64646602140535	0.212634695656621	2.99793998738018	0.0709269353461729	0.943455906049297	0	n.s.
ENSG00000204859	1844.33961420727	-0.0610488467151758	0.192570522962303	-0.317020724543218	0.751227876817952	0.013687388588846	n.s.
ENSG00000171488	2782.10225127203	0.955962585117452	0.853091579756883	1.1205861220549	0.262464075010816	0.0928026634523847	n.s.
ENSG00000237200	16.2629805105721	-0.286845923102393	1.07076542557153	-0.267888667538258	0.788785016986325	0	n.s.
ENSG00000223776	4.27714073509887	-0.531613909357524	1.89133556447762	-0.281078577139934	0.778650132034183	0	n.s.
ENSG00000273058	46.1573743231555	0.348495641193613	0.560008919359084	0.622303733291351	0.533742166829106	0.0331303976168256	n.s.
ENSG00000119285	25866.0384968003	0.324239207251674	0.186392713451802	1.73954872616582	0.0819382892122197	0.248709811069102	n.s.
ENSG00000237991	262.228309833048	-0.205563341178934	0.286706992055145	-0.716980565089938	0.473386088686895	0.0405332601946914	n.s.
ENSG00000225886	6.22769968301096	0.367758772619091	1.47094329148664	0.25001560206132	0.802575283018347	0	n.s.
ENSG00000231344	25.1575289879192	-0.366835229123662	0.77484110757128	-0.473432843894276	0.635904402314889	0	n.s.
ENSG00000117758	2210.99693054615	-0.0749732597563749	0.193534772330208	-0.387389092170248	0.698468177823231	0.016675645480034	n.s.
ENSG00000269971	4.67053408958212	0.846690661680232	1.77851064143916	0.476067245228903	0.634026471426151	0	n.s.
ENSG00000270031	8.91422876907149	0.0396111840407056	1.25452554303294	0.03157463334301	0.974811272960393	0	n.s.
ENSG00000117751	5795.27284433385	0.0405466029958627	0.176025788863017	0.230344674253475	0.817823948737001	0.0107943001328562	n.s.
ENSG00000252947	4.00557939205084	-1.32848883302055	2.2907168743618	-0.579944578873663	0.561951992182322	0	n.s.
ENSG00000130775	73.8357826784446	-0.282287641531972	0.528746710111864	-0.533880658041824	0.593424104817038	0.0273382373761991	n.s.
ENSG00000117748	6829.57007735303	-0.363079261505017	0.185257041777085	-1.95986753335888	0.0500112752577246	0.324562556787263	n.s.
ENSG00000117122	2939.9458546894	-0.291482428246403	0.20028906095499	-1.4553087765083	0.145583798010178	0.164741324814591	n.s.
ENSG00000159363	4353.57658461861	-0.171688082869549	0.170650870138037	-1.00607798091316	0.314378059764294	0.0718539516770265	n.s.
ENSG00000117115	53.7751986363028	0.0779786461381383	0.564125610275438	0.138229225402592	0.890059258269624	0.00588280609096629	n.s.
ENSG00000142623	395.79692208553	1.06792886179833	0.379637574388694	2.81302203428612	0.00490782880111067	0.80672270721445	n.s.
ENSG00000142619	1371.97643177396	1.15007652633927	0.734231703145103	1.56636729442883	0.117262655026862	0.191261556869128	n.s.
ENSG00000266634	4.64171586983448	1.73195404242029	1.98626694110465	0.87196439037397	0.383227804246282	0	n.s.
ENSG00000282057	218.262368944998	1.0356887931329	0.533107215013933	1.94274015425928	0.0520475619853766	0.316348451653425	n.s.
ENSG00000142871	20712.6015872121	0.599307949003262	0.312947934806111	1.91504043436032	0.0554873472173377	0.305584813996145	n.s.
ENSG00000234419	4.64512944212419	-0.694319856007307	1.68509238473104	-0.412036670688608	0.680312545263647	0	n.s.
ENSG00000276997	25.4105848793366	0.531471880459313	0.769262263086041	0.690885158368763	0.489637713749057	0	n.s.
ENSG00000267305	2.62224011535956	-1.00017600788197	2.61336743368517	-0.382715417277393	0.701930781902	0	n.s.
ENSG00000143512	253.808573399932	0.0117019347127453	0.324921301167598	0.0360146739247155	0.971270658445006	0.00209253400367501	n.s.
ENSG00000143498	1384.50114250631	0.634596361974637	0.291343302498471	2.17817384691027	0.0293930963757084	0.418325948622567	n.s.
ENSG00000154305	10383.1749248413	0.0101350901590853	0.183050115116342	0.0553678436784573	0.955845413551907	0.00291074575374024	n.s.
ENSG00000229399	6.29032247487342	-0.201479886258718	1.55318023536973	-0.129720866690501	0.89678727283036	0	n.s.
ENSG00000272750	95.8132029641239	0.168331760826425	0.412363708374223	0.408211870753821	0.683118133825394	0.0179761893946447	n.s.
ENSG00000186063	5805.74492518383	0.283566087074979	0.229494607339122	1.23561111244743	0.21660315208271	0.112797925543058	n.s.
ENSG00000162819	6059.4620287572	0.211010175297802	0.225912694626887	0.934034165925478	0.350286269313387	0.0639698968371023	n.s.
ENSG00000164010	896.627303222655	0.0402590813789546	0.243598630794889	0.16526809386237	0.868732970865204	0.00708552699556949	n.s.
ENSG00000164011	1809.11066703576	-0.0164994361364818	0.195769433438098	-0.0842799401659345	0.9328338610787	0.00448811098507526	n.s.
ENSG00000225099	20.4983574869451	0.268965777887701	0.834485349040615	0.322313361399243	0.747215311879137	0	n.s.
ENSG00000284138	4.83937405395249	0.311633474095952	1.60785683737266	0.193819167759475	0.846317477903724	0	n.s.
ENSG00000154309	3484.95634611595	-0.091660861061772	0.185492324420906	-0.494149077855005	0.62120089958632	0.0243310308762875	n.s.
ENSG00000260941	31.7033655116975	0.483652281977649	0.78088775958127	0.619362099153654	0.535677843424224	0.0331303976168256	n.s.
ENSG00000198857	22.0241299663661	0.547053350278496	0.842519940313129	0.6493061162151	0.516140533234601	0	n.s.
ENSG00000143067	1565.03575093104	0.442533700048371	0.26778742437466	1.65255594463325	0.098421270451309	0.218230484267918	n.s.
ENSG00000134240	4.7410693686751	-1.64419911483886	1.96300648422401	-0.837592299390094	0.402259719197898	0	n.s.
ENSG00000092621	26578.161590022	-0.418012820160044	0.166612200162038	-2.50889682600377	0.0121108852115059	0.594737782700633	n.s.
ENSG00000027644	33.1283211730709	0.29562131110529	0.694740547948272	0.425513253801477	0.670462561885969	0.0191274694556231	n.s.
ENSG00000137970	8386.07330267881	-0.0181975527282341	0.168200888073161	-0.108189397432425	0.913845455211916	0.00558956002359606	n.s.
ENSG00000130764	9839.66928480826	-0.0212409034236168	0.173119106522862	-0.122695315671651	0.902348373391735	0.00581198947157951	n.s.
ENSG00000266075	11.0718416709669	-0.530411619314951	1.18284770232797	-0.448419199082894	0.653850688322296	0	n.s.
ENSG00000272153	108.531193082642	-0.0121428934148239	0.387918966110043	-0.0313026546151892	0.975028173370112	0.00203920363250838	n.s.
ENSG00000284770	191.599019737309	-0.0664049565978051	0.428153915308407	-0.155095992874367	0.876745641184385	0.00614665125572366	n.s.
ENSG00000198837	8208.71654796045	0.0189397231518813	0.185319788152708	0.102200220174408	0.918597752997963	0.0050922793372013	n.s.
ENSG00000160741	4514.50817075642	-0.00491492361149079	0.192472802696736	-0.0255356785095235	0.979627690423312	0.00168000741244433	n.s.
ENSG00000282386	99.8691916972512	-0.144717741607347	0.441903887801884	-0.327486916503952	0.743299637017476	0.0145275396164192	n.s.
ENSG00000273026	37.8841778798643	-0.135940054012316	0.619518899739561	-0.21942842110138	0.826316332611903	0.00951314220518597	n.s.
ENSG00000143578	451.629155366317	-0.227385869352306	0.322559797430953	-0.704941753942476	0.480846484484991	0.0405332601946914	n.s.
ENSG00000143543	1987.87831735509	-0.0517469138894323	0.190106869156145	-0.272199074757944	0.785468953224364	0.0123585646147651	n.s.
ENSG00000143545	1792.27298229069	-0.118824049624204	0.182711135549494	-0.650338301860186	0.51547372134034	0.0357308650817771	n.s.
ENSG00000177954	41951.8564844364	-0.0105277954833461	0.161735317149548	-0.0650927433098091	0.948100158180653	0.00335438862603695	n.s.
ENSG00000162642	2290.23732981503	0.254132907855903	0.184755063003646	1.37551255009931	0.168972597586353	0.145554255151655	n.s.
ENSG00000116198	7095.42321020545	-0.000730250312476094	0.202015388704551	-0.00361482517326485	0.997115793085555	0.000302037795234629	n.s.
ENSG00000169598	1292.64601933901	-0.163197346669406	0.211460008750131	-0.771764588652061	0.440253868545308	0.0460211410881937	n.s.
ENSG00000162836	759.176007404002	-0.246794635190345	0.261490511260824	-0.943799581867733	0.34527207432715	0.0644784388459315	n.s.
ENSG00000116667	28.7209912999421	1.16098329691235	0.811677671380307	1.4303501720554	0.152616541667618	0.160019042293342	n.s.
ENSG00000215381	3.48375647713723	0.929338377599129	2.30374422635279	0.403403453807207	0.686651446360243	0	n.s.
ENSG00000284726	24.4784427340953	-0.740018967586565	0.796510295403162	-0.929076462485644	0.352849461623047	0	n.s.
ENSG00000173110	181.906143873415	1.55967229199852	0.502391393550291	3.10449643847728	0.00190603222465022	1.05821398278101	n.s.
ENSG00000237415	7.50587160768543	0.109518276777971	1.3222386520552	0.0828279196102332	0.933988368760572	0	n.s.
ENSG00000227773	2.91365737043362	0.730158998686569	2.04127742156381	0.357697092503574	0.720570009187195	0	n.s.
ENSG00000237872	5.90913038702778	0.910829753227648	1.45369038541319	0.626563787149735	0.530945212099939	0	n.s.
ENSG00000160752	9195.13363832505	-0.140873692908798	0.162777628617482	-0.865436449131739	0.386799282614426	0.0570334916230484	n.s.
ENSG00000121957	5789.26359749701	1.72335225129148	0.185541529368558	9.28822920214389	1.56876472290765e-20	16.7023271379116	n.s.
ENSG00000188396	39.0240409381351	-0.210495290776722	0.678029791929673	-0.310451389130929	0.756217720295142	0.0136132994876859	n.s.
ENSG00000082482	26.7118565831992	1.48043184022572	1.08408291319492	1.36560757688056	0.17206216711707	0	n.s.
ENSG00000116747	7742.25637238746	0.132314321196406	0.247549757719666	0.534495862226792	0.592998511469025	0.0273809547483764	n.s.
ENSG00000163467	211.325622276764	0.546026034575533	0.317413743766317	1.72023437957218	0.0853898460669343	0.243066387219105	n.s.
ENSG00000243710	40.1274505679631	0.645190241214753	0.685898870456151	0.940649225425426	0.34688464692446	0.0643507618991234	n.s.
ENSG00000117395	24177.0394053059	0.00435990969571595	0.234511427603373	0.0185914594451654	0.98516701603544	0.00148280848147642	n.s.
ENSG00000116874	2685.04172673335	0.216797088396365	0.188912082288819	1.14760837829797	0.251130269489356	0.096526636648278	n.s.
ENSG00000065600	1957.86135480521	0.422967095805473	0.30825814347189	1.37211977935643	0.170026153009605	0.144721501507102	n.s.
ENSG00000009780	674.357585806439	0.148960390290338	0.288663708956812	0.516034353014652	0.605830416232373	0.0259676951360414	n.s.
ENSG00000023572	3671.62231741882	-0.0162244224494284	0.228058641484398	-0.0711414500403326	0.943285179362082	0.00399872607062747	n.s.
ENSG00000215788	304.662473887974	0.391760228239991	0.40459261261381	0.968283196544502	0.332902954431617	0.0674062858838478	n.s.
ENSG00000117625	3893.9011043814	0.056111794784439	0.183511895659702	0.305766525830514	0.759782417062333	0.0136132994876859	n.s.
ENSG00000143157	12627.9658057545	0.0191806780841153	0.167874377451503	0.11425613828207	0.909034751313541	0.00571048671707876	n.s.
ENSG00000160781	609.346402581645	-0.284438912883691	0.32922100736752	-0.863975586363974	0.38760130205954	0.0569242655519785	n.s.
ENSG00000143344	665.023613847239	0.312577916675937	0.232013250348727	1.34724166057808	0.177902414464804	0.138764496790851	n.s.
ENSG00000116396	1144.90216737293	-0.810068834219647	0.219650091558449	-3.68799679741579	0.000226026494632536	1.69862756285004	n.s.
ENSG00000163875	5518.52828532395	0.0171370283717525	0.206315947020256	0.0830620638843298	0.933802190204782	0.00448811098507526	n.s.
ENSG00000131238	30870.3099964016	-0.081333683122451	0.175375289393533	-0.463769345178056	0.642813008354114	0.0219016854677118	n.s.
ENSG00000171680	1130.89049779448	0.368306247682209	0.297847886804408	1.23655820302687	0.216251145187534	0.1128926609318	n.s.
ENSG00000116977	2072.78270322814	0.264382953058894	0.219962929648582	1.2019432250756	0.229385525735924	0.105492483935258	n.s.
ENSG00000242485	11107.0465699229	-0.00618319276270181	0.183781280159088	-0.0336443012985294	0.973160794920937	0.00203920363250838	n.s.
ENSG00000272455	731.248802683517	-0.253135622675404	0.259008869604038	-0.977324147479535	0.328408702043667	0.067787301756513	n.s.
ENSG00000179403	19.9703543997134	2.77738399869716	1.59745222905391	1.73863352417247	0.0820992457772018	0	n.s.
ENSG00000215915	21.8276028173519	0.0458369769402257	0.894977938449631	0.0512157618316592	0.959153592202223	0	n.s.
ENSG00000135776	5098.70748913312	-0.314926064996263	0.273135094659478	-1.15300476267572	0.248908429656694	0.0978137143580154	n.s.
ENSG00000201492	6.93025928770992	0.847481580867452	1.34999720367543	0.627765434298786	0.530157612841531	0	n.s.
ENSG00000135763	9160.93532895197	0.136868389209451	0.199979399632378	0.684412441786783	0.493714761699512	0.0385975573542536	n.s.
ENSG00000213028	3.29493167981979	0.612285098100946	2.40258163275057	0.254844659492372	0.798843080481184	0	n.s.
ENSG00000169914	2942.45494290836	-0.137767556869425	0.188950471876545	-0.729119940803526	0.465928297793203	0.0412969592935012	n.s.
ENSG00000079277	3053.23348221491	-0.296041554961165	0.195834669093994	-1.51169124614536	0.13061242660778	0.178846653826609	n.s.
ENSG00000117407	555.23249292555	0.266196191896071	0.228746600964933	1.16371649140649	0.244538923939583	0.0996460190295738	n.s.
ENSG00000117408	7141.37082983006	-0.355350591582699	0.213760356533408	-1.66237836306735	0.0964369344373201	0.221358859224571	n.s.
ENSG00000117410	13063.7653597425	-0.117765035898633	0.187090783053975	-0.629453968689938	0.529051895363553	0.0335249753033655	n.s.
ENSG00000159214	438.26003398653	-0.119917815179265	0.256573714340439	-0.467381530050852	0.640226934615023	0.0221551745984798	n.s.
ENSG00000196517	1901.61500240964	-0.00194198151995042	0.292834069515381	-0.00663167889980922	0.994708724577981	0.000542653454088182	n.s.
ENSG00000172031	228.993824228417	0.36249710150601	0.417140229040511	0.86900537581765	0.384844190396456	0.057490577886624	n.s.
ENSG00000228594	2987.74183478834	-0.509469770701312	0.220467349584759	-2.31086268175708	0.0208404409209534	0.48948531517348	n.s.
ENSG00000272106	362.767243895833	-0.987338328038084	0.264353698698466	-3.73491399174365	0.00018777935205098	1.7614103094937	n.s.
ENSG00000189409	6.1555916238405	-0.0699528983522994	1.43659724562	-0.0486934654549677	0.961163583511646	0	n.s.
ENSG00000189339	4880.20904376407	-0.169507721857904	0.180525725920404	-0.938967125010436	0.347747623432116	0.0643507618991234	n.s.
ENSG00000008128	156.057166043751	0.097872263203382	0.33879652052853	0.288882138018121	0.772671573050058	0.0131672305909204	n.s.
ENSG00000268575	76.4427874417378	-0.327631506153833	0.494329050674351	-0.662780198143091	0.507471337611761	0.0364822993281775	n.s.
ENSG00000008130	9586.69782664586	-0.0544534948113234	0.163753045144167	-0.332534242422075	0.739485887646634	0.0148813459569141	n.s.
ENSG00000178821	67.7751215910701	-0.156264379342416	0.472583580801606	-0.330659772557813	0.740901491384188	0.014704142810865	n.s.
ENSG00000231434	51.4985509369145	-0.105912882568595	0.546115753604218	-0.193938522867355	0.846224019421919	0.00799103577596545	n.s.
ENSG00000117505	16760.9851728149	0.495146245757305	0.225944172359715	2.19145393566073	0.0284189597061909	0.425753064689791	n.s.
ENSG00000229635	8.80205764524584	0.0130618515889168	1.22361130799476	0.010674837265375	0.991482873914654	0	n.s.
ENSG00000162889	11623.9385912643	0.056043551559209	0.169697418892554	0.330255768914751	0.741206710938419	0.0146481357527526	n.s.
ENSG00000224114	15.8994551963276	-0.768464880758623	0.986348666619415	-0.77910064337841	0.435920431174271	0	n.s.
ENSG00000162892	15.8492102983322	1.90298158459906	1.28915240630808	1.47614942600068	0.139903782793759	0	n.s.
ENSG00000162894	125.978111823425	0.619833631085123	0.69306053471164	0.89434270174252	0.371138559296866	0.0604553080705897	n.s.
ENSG00000162896	3.53767480312018	3.10282891358569	2.30731203281382	1.34478079664055	0.178696033466853	0	n.s.
ENSG00000182795	73.5342843677295	2.18139341358173	0.630725711905829	3.45854524780721	0.000543101038640172	1.41492292431582	n.s.
ENSG00000198890	4410.40270580483	0.121995018617077	0.16850830290913	0.723970371257397	0.46908392515073	0.0407392395355008	n.s.
ENSG00000224550	23.2155821140534	0.542185300934305	0.798244349832583	0.679222221927432	0.496997069156659	0	n.s.
ENSG00000142669	5921.97768336246	-0.172850245757931	0.187479070977798	-0.921970889104738	0.356543760428007	0.0635015916785522	n.s.
ENSG00000169442	5.42469005959977	6.14064108529156	2.88152896186287	2.1310356989512	0.0330862012955609	0	n.s.
ENSG00000142910	4362.78275081957	0.731909488246585	0.309021865246582	2.36847152437761	0.0178617553033876	0.516736623012718	n.s.
ENSG00000162517	5391.15525564773	-0.0954294618684783	0.169846640968082	-0.561856633281383	0.574213702617801	0.029568845557809	n.s.
ENSG00000272100	8.63820403324266	0.678327468080298	1.22779010840471	0.552478362088828	0.580620655242314	0	n.s.
ENSG00000085840	9311.71853699457	-0.91531076042831	0.211680933012054	-4.32401136656077	1.5321739673122e-05	2.65987052300274	n.s.
ENSG00000272226	8.3467867781686	0.131332207623051	1.35801149566312	0.0967092016838346	0.922957332200134	0	n.s.
ENSG00000143751	3979.12653061873	0.0482040333616092	0.20926878787192	0.230345068903022	0.817823642096083	0.0107943001328562	n.s.
ENSG00000163041	17213.687733848	0.0832177302477025	0.164549359517395	0.505731110055798	0.613045425610126	0.0253310451222427	n.s.
ENSG00000182827	7299.69288558577	0.104801295376226	0.199148318662124	0.526247452553353	0.59871628780505	0.0262337525919934	n.s.
ENSG00000185155	3.53173202902294	-2.34370218219559	2.26964857497135	-1.03262778565848	0.301778119944874	0	n.s.
ENSG00000236773	13.7760803286907	-0.41246310734142	1.04819423545479	-0.393498736579543	0.693951156951633	0	n.s.
ENSG00000143748	5827.85937686134	0.129796519591404	0.167069011496751	0.776903618621867	0.437215636158661	0.0468032776088557	n.s.
ENSG00000221406	4.24395252133147	-0.0484760084642766	1.70691195280151	-0.0283998295194514	0.977343260171376	0	n.s.
ENSG00000143771	5174.33836832071	0.265825010787525	0.170136222761757	1.56242454706286	0.118188008082717	0.190885395106393	n.s.
ENSG00000229991	15.5663208819082	-0.582290051621683	0.934505458418932	-0.623099679489135	0.533219020341193	0	n.s.
ENSG00000183682	149.669824088457	-0.574540395423535	0.342290764721033	-1.67851562075239	0.0932464835921836	0.22601300056434	n.s.
ENSG00000237624	65.0319338347575	-0.74549031691391	0.518328305320557	-1.43825893600942	0.150360598522521	0.160159994784977	n.s.
ENSG00000163909	256.22546080547	-0.208925436084127	0.297622582418281	-0.701981127865164	0.482690932810145	0.0402906145076292	n.s.
ENSG00000116983	39.0483967720298	0.570378116941467	0.753646124080202	0.7568248528281	0.449154801227386	0.0433218943785924	n.s.
ENSG00000090621	35966.5605400806	0.0932818321371816	0.174917767840286	0.533289632545251	0.593833103215867	0.0271941914808661	n.s.
ENSG00000177770	16.4242947504751	0.340125592927147	0.907439194827651	0.37481915578018	0.707794966903115	0	n.s.
ENSG00000143369	498.709221782306	-0.232102453103431	0.242911324785019	-0.955502808725968	0.33932348564944	0.0656986738161136	n.s.
ENSG00000274963	2.82562993111322	-0.532634419694437	2.55025694650822	-0.208855198070812	0.834561279559478	0	n.s.
ENSG00000253047	3.72510244066171	-2.44105144441663	2.16898704345179	-1.12543385253785	0.260405232697386	0	n.s.
ENSG00000143420	21607.4241560142	-0.0982616209347989	0.159048929123323	-0.617807497833633	0.536702240412801	0.0331303976168256	n.s.
ENSG00000276103	4.24360128072834	1.52984087291258	2.22298882275637	0.688190987400318	0.491332518681973	0	n.s.
ENSG00000143457	2460.1371821466	0.0879550015548487	0.228127606884919	0.385551765329386	0.699828661856109	0.0165866837486117	n.s.
ENSG00000143452	1374.6538294461	0.509299172123841	0.281878811544426	1.80680189948783	0.0707931724495243	0.27185352947957	n.s.
ENSG00000206931	20.48480676684	-0.16885068442817	0.866003134837853	-0.19497698984633	0.845410961346415	0	n.s.
ENSG00000143384	47470.9178431596	0.634417533356646	0.259067205554207	2.4488531151578	0.0143311877703437	0.56535637443069	n.s.
ENSG00000276255	3.3292164134588	-0.774791010200439	2.82059612370514	-0.274690517968475	0.783554016605429	0	n.s.
ENSG00000143793	2401.68174095612	-0.301885352513315	0.189024925228443	-1.5970663770848	0.110250912020614	0.200777584778114	n.s.
ENSG00000162910	1940.37787519199	-0.29240821097898	0.192261329233817	-1.52088936524188	0.128287603162543	0.180316518304734	n.s.
ENSG00000198835	339.255838129991	-0.842693690887335	0.267993845543476	-3.14445165402362	0.00166398403418345	1.0898885362286	n.s.
ENSG00000181873	2119.77913794498	-0.410558627447383	0.214703589275899	-1.91221129014199	0.0558490985731194	0.304604067547438	n.s.
ENSG00000162913	188.567197411417	-0.450746802266295	0.347639324809563	-1.29659325081596	0.194771175910278	0.127250056084987	n.s.
ENSG00000269934	20.9350406808512	0.876393417908073	0.849443261341115	1.03172684721097	0.30220009684893	0	n.s.
ENSG00000270110	166.632395373838	0.236269181521278	0.382982004923657	0.616919799060469	0.537287626820908	0.0331303976168256	n.s.
ENSG00000287315	801.897387497687	-0.0349356302442565	0.300948457987227	-0.116085094696645	0.907585101653745	0.00581198947157951	n.s.
ENSG00000270104	3.24193425340688	-0.785661791652228	1.92044943531423	-0.409103086603097	0.68246401121892	0	n.s.
ENSG00000154370	3843.66578060332	0.0362559977838489	0.176008318301959	0.20599025167463	0.836798526055282	0.0088027921544907	n.s.
ENSG00000162931	112.763250766021	-0.787151151883611	0.403250478852636	-1.95201541762153	0.0509363741791709	0.32007567519604	n.s.
ENSG00000279306	10.9778602803287	-0.76933399428897	1.29051239653738	-0.596146148113881	0.551077597416167	0	n.s.
ENSG00000171960	3171.72689486516	-0.0295231752266437	0.180797575080257	-0.163294088504994	0.870286888123039	0.0070212339892016	n.s.
ENSG00000234917	5.07083681018532	-0.894214570212046	1.62662624398589	-0.549735732789396	0.582500644379764	0	n.s.
ENSG00000065978	201809.523251967	-0.009568760874056	0.171312064190842	-0.0558557327486077	0.955456735890296	0.00291074575374024	n.s.
ENSG00000117385	10817.921023992	-0.120449818073565	0.164528104650319	-0.73209266179516	0.464112012470003	0.0412969592935012	n.s.
ENSG00000001460	278.522547513591	0.624418933459234	0.319496439427418	1.9543846390848	0.0506557459363868	0.321882921020695	n.s.
ENSG00000117602	1220.23686447262	0.152024863934074	0.24543743736302	0.619403728980506	0.535650425198843	0.0331303976168256	n.s.
ENSG00000184454	3.92927305784387	2.83065593051046	2.73019032609631	1.03679802226748	0.299829997467403	0	n.s.
ENSG00000116539	17767.5117107919	0.398213305565884	0.180247853715113	2.20925407630801	0.0271569734864564	0.434483292651024	n.s.
ENSG00000084652	17681.9084869403	-0.0634576545918785	0.176975464046213	-0.358567527616756	0.719918642689166	0.0157937569518062	n.s.
ENSG00000224066	7.12660253359255	-1.59098635946412	1.44362901782723	-1.10207424471051	0.270429395342007	0	n.s.
ENSG00000160051	786.095255179901	-0.420823638528872	0.224391307200491	-1.87540080664921	0.0607376042525535	0.290091920998337	n.s.
ENSG00000183615	62.9963669811494	-1.27998757551857	0.520116744059936	-2.46096206310763	0.0138565017008777	0.571062657019667	n.s.
ENSG00000175130	14843.8968742897	-0.278065610643495	0.160833574183759	-1.72890276209241	0.0838264996493821	0.246729109045997	n.s.
ENSG00000162526	30.73011048131	-0.51806081762589	0.723308257861666	-0.716237941424098	0.473844438939432	0.0405332601946914	n.s.
ENSG00000168679	154.421344892764	0.397712107875092	0.467274392666009	0.851131827716831	0.3946961269765	0.0553865770610247	n.s.
ENSG00000206651	6.84218514900901	1.05392904616784	1.53398016399378	0.687055198565206	0.492047944959535	0	n.s.
ENSG00000134248	4817.43511465291	0.0212738112884668	0.200257670684843	0.106232191834223	0.915398130061597	0.00536111866073587	n.s.
ENSG00000198492	12038.3930769073	0.0661229141356408	0.178304440245942	0.370842779038116	0.710754636541145	0.0161866376373115	n.s.
ENSG00000225616	26.6391262505073	0.065454768277169	0.735167420522041	0.0890338261054736	0.929055027514118	0	n.s.
ENSG00000253304	205.237836788152	-0.262534246221	0.396127983682133	-0.662751072975614	0.507489993879579	0.0364822993281775	n.s.
ENSG00000116353	2779.93995340938	-0.147461862130829	0.174252792018145	-0.846252507193536	0.397411895951873	0.0548255754576667	n.s.
ENSG00000237934	29.216328126065	-0.610559242062768	0.700014061187168	-0.87220996822165	0.383093842455207	0.057906655448842	n.s.
ENSG00000221571	2.90320450417506	0.00885990193517154	2.05727572424979	0.00430661861739627	0.996563826117682	0	n.s.
ENSG00000238078	7.55869341379677	1.16059194866635	1.41691883765494	0.819095574018321	0.412731886913049	0	n.s.
ENSG00000136630	220.790540893733	0.685924634310383	0.330511466454404	2.07534292733838	0.0379547636119552	0.369495354050369	n.s.
ENSG00000116141	2297.90593673166	0.00971705377632563	0.183297854248837	0.0530123705820047	0.957722051275013	0.0028021919448174	n.s.
ENSG00000162817	1160.84205256959	-0.350298728685656	0.231397581772937	-1.51383919400417	0.130066629248206	0.179416870875701	n.s.
ENSG00000117593	10923.7263835419	0.187507627883687	0.166528574026976	1.12597870353055	0.260174533730302	0.0929148103962642	n.s.
ENSG00000197852	441.008044680392	-1.02887860277295	0.280544934095962	-3.66742891326283	0.000245001632881204	1.67645515846456	n.s.
ENSG00000284830	10.3752715397457	0.0939346142500898	1.17454925657406	0.0799750318893221	0.936257114014424	0	n.s.
ENSG00000276600	12.0173161179495	2.08534803298738	1.11056953483643	1.87772846955911	0.0604183199947462	0	n.s.
ENSG00000215845	33.3570144348848	2.56777051557408	0.976765137240942	2.62885151985177	0.00856737590184397	0.673881528924805	n.s.
ENSG00000158773	3781.6021595352	-0.231958897773643	0.19163412200107	-1.21042586441024	0.22611552216537	0.107146442091199	n.s.
ENSG00000186517	36.8942217873636	1.28668313525719	0.789391806069765	1.62996768570901	0.103108326774515	0.21043934803042	n.s.
ENSG00000143217	25.7590966344624	2.91129281196874	1.16116597051522	2.50721506304304	0.0121686647590273	0	n.s.
ENSG00000162755	79.4788070590952	-0.0439233100067868	0.494809702915763	-0.0887680854840963	0.929266221627652	0.00462845781671625	n.s.
ENSG00000143256	7268.05750917552	-0.0260086635075835	0.211055715208494	-0.123231268491784	0.901923965591919	0.00581198947157951	n.s.
ENSG00000158793	2193.88374443496	-0.106820046708771	0.20465194655512	-0.521959592893492	0.601698464698835	0.0262156929036918	n.s.
ENSG00000158796	2217.43542863192	-0.0886148490419131	0.176937262924388	-0.500826380929052	0.616493317571653	0.0250588985680692	n.s.
ENSG00000196188	19.3491818872775	3.22785512091904	1.04793079661812	3.08021782672668	0.00206849252789616	0	n.s.
ENSG00000163050	47.1645545637489	0.394472346635894	0.556053664792419	0.709414165597048	0.478067499686791	0.0405332601946914	n.s.
ENSG00000174574	11814.0123713853	0.274918221504194	0.206443924244967	1.33168472993168	0.182963809125281	0.135777400038647	n.s.
ENSG00000168653	25069.0688348403	-0.103332765916498	0.165747934437192	-0.623433204566748	0.53299988354534	0.0331449515137274	n.s.
ENSG00000217897	2.47251078374674	-0.817468972778544	2.65626521812522	-0.307751261884726	0.758271610093814	0	n.s.
ENSG00000288674	9.46858411592675	-0.265850621045824	1.67305445752385	-0.158901355452164	0.873746592768581	0	n.s.
ENSG00000261654	93.1252616397486	0.408843864300736	0.442245547615035	0.924472539080542	0.355240342555994	0.0635015916785522	n.s.
ENSG00000121931	4722.89096816349	0.642470811416011	0.233192082174239	2.75511417637225	0.00586716571170092	0.755650269104438	n.s.
ENSG00000162777	23.737003187665	1.66128690393656	0.914247802299286	1.81710789980409	0.0692005933885443	0	n.s.
ENSG00000064886	8.5653000941049	6.79776055263757	4.7922873423075	1.41847933295344	0.156050868359224	0	n.s.
ENSG00000156171	2452.17842351893	-0.00194993624048518	0.183299954112401	-0.0106379526930458	0.991512301874497	0.000863673805036648	n.s.
ENSG00000238365	5.5749929514978	0.210734667806936	1.50891036119017	0.139660163537294	0.888928502742871	0	n.s.
ENSG00000226855	14.6758573794618	-0.914391071167324	0.981035646625275	-0.932067121427029	0.351301838302978	0	n.s.
ENSG00000169291	27.1722533506936	8.46315716945252	3.83518888168827	2.20671195879328	0.0273341892277723	0.433633032057627	n.s.
ENSG00000288670	496.546663942194	0.0734528817822506	0.290886593814547	0.252513808969415	0.800643941854007	0.0117972962129749	n.s.
ENSG00000143437	8057.37082382103	-0.149746597704015	0.194930952753034	-0.768203282183385	0.442366423861175	0.0456590446342567	n.s.
ENSG00000143799	55889.6394022173	-0.20950440979037	0.166098846744162	-1.26132368705163	0.207192250420532	0.119523338392767	n.s.
ENSG00000158864	14483.4139764465	-0.166575963492063	0.172644228667424	-0.964851039492028	0.334619427356002	0.067012936760671	n.s.
ENSG00000117450	68036.9057632225	-0.0449944831554653	0.157934225730093	-0.284893809099746	0.775725499154427	0.0130787310784055	n.s.
ENSG00000132780	28814.6532957894	-0.359310887193939	0.193636294629076	-1.85559679233805	0.0635110512483441	0.286217917724545	n.s.
ENSG00000159588	105.872786004097	-0.10697514798939	0.514193298950099	-0.208044617088197	0.835194130043602	0.0091204357671833	n.s.
ENSG00000159592	10469.8786390174	0.338522014213598	0.179532666487069	1.88557336576952	0.0593524693261159	0.294361283296369	n.s.
ENSG00000225447	14.7160454637198	0.476975579952726	1.02869368031049	0.463671148255487	0.642883371194606	0	n.s.
ENSG00000234329	36.7945262112846	-0.0331626130288723	0.710538302427983	-0.0466725198564978	0.962774232447616	0.0023910395920407	n.s.
ENSG00000159596	4495.38904574663	-0.0624383087225538	0.212223318431244	-0.294210406208413	0.768597129364203	0.0134881278950741	n.s.
ENSG00000230896	91.193982046151	-0.393384407043041	0.513552296210665	-0.766006519580764	0.443672422949048	0.0454849699540492	n.s.
ENSG00000143570	377.238213751495	-0.670647478857267	0.260635890256793	-2.57312021838783	0.0100786192435907	0.633151242432026	n.s.
ENSG00000142864	111612.011928169	0.225050348233783	0.185221328080882	1.21503474014347	0.224352841734568	0.108225173243074	n.s.
ENSG00000198160	6786.34448312855	0.211281946987087	0.170275383581747	1.24082496566894	0.214670416384602	0.113736440077557	n.s.
ENSG00000162426	17.6734373129404	-0.0353269004968469	0.974738260456322	-0.0362424477729115	0.971089039778218	0	n.s.
ENSG00000116750	12634.0062840425	0.202098675934875	0.207789601713816	0.972612076196289	0.330746138427472	0.0675511415539035	n.s.
ENSG00000235169	15.8664426028618	-0.840856225948528	0.964826863557826	-0.871509964853017	0.383475767315783	0	n.s.
ENSG00000116514	1885.38851368209	-0.00504955639364503	0.219671296815268	-0.0229868738740657	0.981660743315093	0.00164712080016718	n.s.
ENSG00000162419	2534.83717876061	0.462691224158086	0.193228801089428	2.39452515126846	0.0166419020299477	0.529748433987647	n.s.
ENSG00000154222	5853.77984120457	-0.31406357671599	0.243137960579482	-1.2917093487478	0.196457818684675	0.126370616192336	n.s.
ENSG00000173406	190.314592741219	-0.533252248494729	0.365856727231086	-1.45754392034976	0.144966296885334	0.16498414008589	n.s.
ENSG00000197147	2263.20081800412	0.400868671797875	0.278078091866378	1.44156869427348	0.149424085269482	0.160535085023858	n.s.
ENSG00000189195	253.927843078413	-0.156393275561347	0.345960306279636	-0.452055547190249	0.651228966534546	0.02055875958662	n.s.
ENSG00000058673	81.3419681171106	0.422804215138518	0.49537675504587	0.853500312301428	0.39338191454255	0.0557188673074818	n.s.
ENSG00000131236	50421.5764674239	0.0363379425770675	0.187378752297932	0.193927764655463	0.846232443322519	0.00799103577596545	n.s.
ENSG00000133216	10632.9361955605	-0.0243147293935606	0.297255376470625	-0.0817974419243632	0.934807790307792	0.00448811098507526	n.s.
ENSG00000248333	7185.85493836428	-0.111524809187025	0.166222033166789	-0.670938786286648	0.502259526338979	0.0374619562355568	n.s.
ENSG00000162390	350.819369260583	-0.00068667628474369	0.254336235596144	-0.00269987594624169	0.997845813283507	0.00024942440319149	n.s.
ENSG00000117448	5963.50005003732	-0.132841703404709	0.168716717847084	-0.787365384413828	0.431068004290087	0.0473309244278149	n.s.
ENSG00000143387	205.130987422768	-0.640908417793012	0.471997761357584	-1.35786325754935	0.174507078050138	0.141426256103578	n.s.
ENSG00000278997	103.183610979457	-0.266169465659681	0.502828144606897	-0.52934480401404	0.596566280238948	0.0265939737693647	n.s.
ENSG00000116525	3498.60523809882	-0.413609805069823	0.200188756357226	-2.06609907867033	0.0388191252273931	0.367450865214072	n.s.
ENSG00000279179	135.355295082178	-0.288880382285849	0.419081457832675	-0.68931797598449	0.490623188133254	0.0390066566572028	n.s.
ENSG00000230005	15.663622446075	-0.472258704279385	0.937702704931022	-0.503633722923007	0.61451879029652	0	n.s.
ENSG00000163131	2725.92884485564	0.756209878369575	0.33148772069483	2.28126060532344	0.0225330303836472	0.473391318421815	n.s.
ENSG00000183814	3628.40518724372	0.354036085413587	0.233109363656387	1.51875531664807	0.128824097026441	0.180231421513495	n.s.
ENSG00000213516	2889.37736253851	-0.29040810103844	0.178552109129977	-1.6264613308322	0.103851553042193	0.21043934803042	n.s.
ENSG00000117228	1864.58876185038	0.355458598259807	0.218604984833853	1.62603153139425	0.103942947844488	0.21043934803042	n.s.
ENSG00000234518	1269.51456353036	0.152695769704869	0.242095704548801	0.630724820126206	0.528220467399306	0.0335785713010857	n.s.
ENSG00000162645	1065.22856509912	-0.0874998063028266	0.312630858816805	-0.2798821800061	0.77956789936123	0.0130163007929992	n.s.
ENSG00000162654	24.1327919147886	3.91022845084479	1.39612880858735	2.8007648196883	0.00509816583074283	0	n.s.
ENSG00000126705	3232.87515430908	0.0616165983406656	0.212068861252723	0.290549956163706	0.771395538680723	0.0133096267466943	n.s.
ENSG00000126709	665.785120559124	0.349815519807395	0.333355681895882	1.04937620327304	0.29400500613248	0.0785171772071184	n.s.
ENSG00000137959	4272.96838655152	0.656764358184484	0.211920464133056	3.0991077755102	0.00194104396688725	1.05478615120059	n.s.
ENSG00000174151	1525.73654546095	-0.0932915566310717	0.197778807515914	-0.471696425935652	0.637143488585601	0.0226529973195215	n.s.
ENSG00000181754	410.834821471223	-0.0524805427720976	0.265365344111776	-0.19776713100107	0.843227263870168	0.00815027771865292	n.s.
ENSG00000235045	26.4515624161425	0.41416413868413	0.806646485010544	0.513439463730776	0.607643946281416	0	n.s.
ENSG00000134183	287.896203334315	0.127240821653159	0.317894837252129	0.400260736390133	0.688964483941738	0.0175414486264118	n.s.
ENSG00000073756	6858.15391257829	1.04622426675472	0.691377051063992	1.51324702656045	0.130216923001136	0.179416870875701	n.s.
ENSG00000153904	7430.09265220451	0.41512077292576	0.294464217649333	1.40974946375357	0.158613673567342	0.154964727582092	n.s.
ENSG00000228040	6.29036917425394	-1.00810154410787	1.57406938701594	-0.640442887984113	0.521884707856544	0	n.s.
ENSG00000229020	65.2502185620374	0.0739521056592555	0.485281294093833	0.152390183918683	0.878879198756035	0.00605376917494437	n.s.
ENSG00000188976	29445.805355276	-0.16893554225926	0.183030897657634	-0.922989202485695	0.356012832165611	0.0635015916785522	n.s.
ENSG00000187583	712.072053493134	0.0629874998436593	0.429740075950431	0.146571156307341	0.883470521689436	0.00591191364695742	n.s.
ENSG00000272512	10.1251855881817	0.916805333489208	1.16578192971391	0.786429528646235	0.431615889722453	0	n.s.
ENSG00000188290	283.248611022748	0.100737061737144	0.375338636658399	0.268389800298728	0.788399289791593	0.0122365410286783	n.s.
ENSG00000187608	3959.65117386809	0.38553695423161	0.329174989920942	1.17122189120201	0.24150959816773	0.100149207628042	n.s.
ENSG00000116221	24094.7779787312	-0.0981694323441712	0.162873101529818	-0.602735696822221	0.546684530297882	0.032174963949674	n.s.
ENSG00000198711	108.769015989649	0.179132793478741	0.487309968650998	0.367595175560696	0.713175112683804	0.0161544805447205	n.s.
ENSG00000117601	11.2152302884988	-0.966169511767737	1.16962298681728	-0.826052089140988	0.408774544115567	0	n.s.
ENSG00000135775	3826.88255851556	0.103451333788759	0.195416811155877	0.529388097046777	0.596536253570257	0.0265939737693647	n.s.
ENSG00000135773	3.5909412485957	0.0363264957459674	1.87181445088587	0.0194071029469696	0.984516344144253	0	n.s.
ENSG00000119280	4572.09325160585	-0.268713085153711	0.193944835506303	-1.38551297049092	0.165895669229974	0.148605422041121	n.s.
ENSG00000137965	1580.69801612498	0.710611681750456	0.251833004594313	2.82175754879789	0.00477612700977419	0.813832648490206	n.s.
ENSG00000287064	217.190340017622	1.75639762312577	1.90587025694313	0.92157250302174	0.356751606695823	0.0635015916785522	n.s.
ENSG00000233647	5.44948952593078	0.932004762046802	1.50952067005558	0.617417687968781	0.536959258145208	0	n.s.
ENSG00000186118	5.52081678367275	-1.43517296050553	1.72265956142107	-0.833114674916741	0.40478005796777	0	n.s.
ENSG00000159658	11208.9467001334	0.176938787916489	0.190900374773665	0.92686453929842	0.353996870616595	0.0635015916785522	n.s.
ENSG00000143801	181.40652141304	0.33802249775333	0.356727777494966	0.947564274716735	0.343351320538001	0.0649719306806639	n.s.
ENSG00000081721	2304.43718366465	0.0837033950242222	0.199074962729975	0.42046168878483	0.674148211047845	0.0190182348007086	n.s.
ENSG00000082512	3306.06279129815	0.414762976584852	0.247862892419443	1.67335647759235	0.0942571403191978	0.223851571654152	n.s.
ENSG00000236809	68.772871546566	0.158121790609966	0.532390129545729	0.297003610387906	0.766463752754479	0.0134881278950741	n.s.
ENSG00000238137	4.49977010453114	-0.283759371508318	1.75887900564931	-0.161329671112633	0.87183375517179	0	n.s.
ENSG00000170385	17946.0115156629	0.636507427350981	0.234756051619474	2.71135684452012	0.00670084688603385	0.728420395723822	n.s.
ENSG00000224763	8.43989396861722	-0.194906866397658	1.29338197975042	-0.150695517217016	0.880215909594014	0	n.s.
ENSG00000118217	9788.55154501936	0.310727227381412	0.166569260034287	1.86545360961231	0.062117848927616	0.287327709120431	n.s.
ENSG00000137955	16054.5498096065	0.544760053273379	0.223162633325557	2.44108991346533	0.0146430084917757	0.561589612529335	n.s.
ENSG00000057468	13.8125897229147	1.2756012906407	0.996193231265086	1.28047576575158	0.200377862483786	0	n.s.
ENSG00000213047	1124.4569585085	0.371746074773276	0.19467196545863	1.90960251465831	0.0561844111061474	0.303956656325154	n.s.
ENSG00000233040	4.23883724804323	-1.29080323433176	2.06372273096552	-0.625473187344239	0.531660540793389	0	n.s.
ENSG00000134376	518.35786326799	-0.488042670036987	0.450138281677531	-1.08420609821986	0.278273428420743	0.0851644835772477	n.s.
ENSG00000117400	83.4978224483342	0.715935833946813	0.437741533534567	1.63552182989344	0.101939702275287	0.211908580596745	n.s.
ENSG00000287113	4.40413471920284	0.285781675114899	1.72840173174638	0.165344473952907	0.86867285537009	0	n.s.
ENSG00000117399	33842.7604729521	1.37691754216863	0.246525659091231	5.58529098855009	2.33309231484286e-08	5.18316554327873	n.s.
ENSG00000066322	13269.2047439198	0.193676301237121	0.195959063634972	0.98835082003605	0.322980864398916	0.0698847655248759	n.s.
ENSG00000159479	3604.35941194043	-0.134157370418401	0.172048033430047	-0.77976695079719	0.435528062743864	0.0468032776088557	n.s.
ENSG00000116337	8847.83482932744	0.0413933209345694	0.186394153202266	0.222074138182067	0.824256169947978	0.00985985206083957	n.s.
ENSG00000066279	37569.452578773	1.75388281732975	0.174350994408206	10.0594942018134	8.34258515438607e-24	19.6755543086821	n.s.
ENSG00000198912	3384.72011113097	0.0176306407505874	0.172196096561672	0.102386994261935	0.918449506494334	0.0050922793372013	n.s.
ENSG00000183856	15044.0107500811	0.760307395935056	0.195963576305004	3.87984037784495	0.000104525036721928	1.97557463683206	n.s.
ENSG00000163382	13097.4655310024	-0.225327185532259	0.1677195324347	-1.3434761131354	0.179117855633218	0.13852715175142	n.s.
ENSG00000132702	3.33949365941579	0.761633442166259	2.30714160260402	0.330119937721473	0.741309338807704	0	n.s.
ENSG00000272068	467.517425448836	-0.804838512353561	0.442857637371111	-1.81737525659767	0.0691596737851299	0.276454976188678	n.s.
ENSG00000132692	92.6914558908269	-0.430972799566511	0.461612718723347	-0.933624187735608	0.350497783938075	0.0639698968371023	n.s.
ENSG00000132688	5191.2640788799	-0.432375201087617	0.238893801490831	-1.80990548264272	0.070310445775171	0.273395777923613	n.s.
ENSG00000143320	11942.3373674925	-0.293178973541842	0.247320812346249	-1.18541974191558	0.235851529940114	0.102655980671234	n.s.
ENSG00000143303	1506.0087990261	-0.0889475318734519	0.208973378668831	-0.42564049277497	0.670369829496859	0.0191274694556231	n.s.
ENSG00000143314	6643.75521525248	-0.20206104105977	0.164222045727654	-1.23041361568999	0.218542257234937	0.112031525211847	n.s.
ENSG00000143294	9721.15112288984	-0.143019063337391	0.165375213028674	-0.864815595506403	0.387140009921794	0.0569289720492153	n.s.
ENSG00000287624	4.86359995999828	0.992713411795251	1.60403716892865	0.61888429459418	0.535992585549151	0	n.s.
ENSG00000123091	6453.41868307672	0.205333364143913	0.218118281902863	0.941385391231703	0.346507397251362	0.0644784388459315	n.s.
ENSG00000233406	18.6705047506578	0.517692670231025	0.88309835893761	0.586223114324233	0.557725590681493	0	n.s.
ENSG00000232027	8.98756226903462	0.245978434685774	1.32783052195442	0.185248366127118	0.853034234843025	0	n.s.
ENSG00000238140	5.43024997225217	0.973318477536557	1.61180979210817	0.603866834847492	0.545932180094377	0	n.s.
ENSG00000237330	33.4388539691487	0.5238569375562	0.845596381837213	0.619511801147996	0.53557925003699	0.0331303976168256	n.s.
ENSG00000131591	1763.53603413292	0.152008873074842	0.192691481098809	0.788871787211468	0.430186946699477	0.0473309244278149	n.s.
ENSG00000085831	135.283413724201	0.00706234906854695	0.434885811604226	0.0162395481298758	0.987043284772396	0.00144156360160249	n.s.
ENSG00000187634	3011.06408068933	-0.696237495704709	0.727293336649671	-0.95729942874491	0.338416143603129	0.0661612673808464	n.s.
ENSG00000156875	242.145103735688	0.282033608260926	0.366216663857987	0.770127730643886	0.441224127933339	0.0459814798770043	n.s.
ENSG00000156876	5006.51258728884	0.217997003277683	0.213129708798517	1.02283724078921	0.306384806851395	0.0734304126578813	n.s.
ENSG00000226952	5.22144034198765	0.0704644037374563	1.53722372410674	0.0458387433347752	0.963438778535915	0	n.s.
ENSG00000137992	6323.01924101631	0.0770060679398833	0.173431503804439	0.444014301039073	0.657032244430832	0.0200361493202166	n.s.
ENSG00000137996	4350.67569958578	0.0861454974168493	0.190833606755886	0.4514168069309	0.651689172315266	0.02055875958662	n.s.
ENSG00000207750	3.27145105304248	0.780826443016665	1.89967634418304	0.411031302994121	0.681049581545401	0	n.s.
ENSG00000121774	34412.4709139398	0.207637059931153	0.177354237051006	1.17074767078408	0.24170021745958	0.100149207628042	n.s.
ENSG00000203325	7.70265559161391	-1.43875599211588	1.33282874518975	-1.07947551199539	0.280375804507047	0	n.s.
ENSG00000121775	1900.47809732038	-0.0911093081039831	0.241718788114423	-0.376922740738112	0.706231021057075	0.0163975157173673	n.s.
ENSG00000025800	21602.3309671089	0.232556038171196	0.180366843857698	1.28935026636421	0.197276343088334	0.126370616192336	n.s.
ENSG00000160050	795.90974506276	-0.330536423680545	0.220520472221616	-1.4988922359479	0.133901590888808	0.175801062709123	n.s.
ENSG00000231346	20.7400079916922	-0.313779284213048	0.825810074916769	-0.379965434842476	0.703971073304787	0	n.s.
ENSG00000064703	6569.0647839678	0.12775481097426	0.211225085124381	0.604827835193111	0.545293396623412	0.0322734870159997	n.s.
ENSG00000122406	133140.681705513	-0.0361630577020718	0.16088246230768	-0.224779364906236	0.822150919734182	0.0101956214403826	n.s.
ENSG00000154511	1413.03779677794	0.604641817202022	0.248838089253942	2.42986039241355	0.0151046397112784	0.554666468477097	n.s.
ENSG00000207523	58.2807358946297	0.361480779982585	0.509517056323059	0.709457662892032	0.478040515318639	0.0405332601946914	n.s.
ENSG00000143033	5778.77755216829	0.230377774395254	0.201840916461978	1.14138291895168	0.253710609643883	0.0951532744978325	n.s.
ENSG00000189410	538.680518014706	0.0536576253816923	0.372045338148878	0.144223350972941	0.885324102299512	0.00591191364695742	n.s.
ENSG00000287192	9.90941888548881	-0.17350700347169	1.24106725750593	-0.139804674099913	0.888814320171037	0	n.s.
ENSG00000117298	20162.0948512845	-0.0595067238995883	0.211130318614518	-0.281848311933994	0.778059824396069	0.0130163007929992	n.s.
ENSG00000231105	8.73436627947566	-0.704983230489366	1.29308673603828	-0.545194077737794	0.585620044233315	0	n.s.
ENSG00000143502	12.7411326957687	2.09448571152274	1.18144703503058	1.7728138879019	0.0762595513665323	0	n.s.
ENSG00000162620	99.683799932274	-0.121971701270793	0.434568392546954	-0.280673199806205	0.778961066239167	0.0130163007929992	n.s.
ENSG00000116791	6552.80562840984	0.0823254713839844	0.242259610405611	0.339823345898016	0.733989565590867	0.0151440722927458	n.s.
ENSG00000162623	6251.86390758277	0.182609927457729	0.185723650071103	0.983234646679721	0.3254919664684	0.068822095830956	n.s.
ENSG00000212237	24.7295035605121	-1.06986167037416	0.793142562263794	-1.348889495125	0.177372462882688	0	n.s.
ENSG00000183929	64.1995942092328	-0.938165327525361	0.547393639383632	-1.71387692517169	0.0865513317157412	0.240180375804839	n.s.
ENSG00000206878	10.9460804035577	-0.508570381473996	1.16883255771046	-0.435109698236161	0.663482804232719	0	n.s.
ENSG00000154358	16828.129283541	0.0846344127020903	0.179580783777077	0.471288803412013	0.63743451020507	0.0226529973195215	n.s.
ENSG00000183598	10.4713870865981	-0.573644707477787	1.33759471228424	-0.428862870202412	0.668023022422257	0	n.s.
ENSG00000184260	41.1387429607341	0.639295649874189	0.631953687628972	1.01161788021645	0.311720793375807	0.0718994674074393	n.s.
ENSG00000184270	6.8948352361371	-0.447795732896454	1.45647663304149	-0.307451367730729	0.758499834401715	0	n.s.
ENSG00000178096	718.118913506098	-0.561575799841301	0.324754126058416	-1.7292337641933	0.0837672656998345	0.246818075777018	n.s.
ENSG00000159164	18.7869057703616	1.45587943850868	1.21994706831522	1.193395579465	0.232714485423622	0	n.s.
ENSG00000143368	13457.7750615625	-0.137341573923665	0.183120696624089	-0.750005741871985	0.453251246576012	0.0428295921175467	n.s.
ENSG00000150337	3.48887175042547	3.10617929471975	2.80059204729244	1.10911523073228	0.267380475234348	0	n.s.
ENSG00000231333	5.81616329472071	-1.14769608402903	1.52518885936671	-0.752494405516167	0.451753792960892	0	n.s.
ENSG00000116852	701.984836316377	0.107736595142973	0.342128827526084	0.314900664530408	0.752837077033017	0.0136132994876859	n.s.
ENSG00000116857	6680.38167811306	-0.315250499754333	0.170171988672816	-1.85254049278612	0.0639482485117029	0.285379704231823	n.s.
ENSG00000163395	493.320804931882	0.66413564675354	0.24533607726857	2.70704437010505	0.006788518372723	0.728192892137695	n.s.
ENSG00000226970	13.3438960497255	-1.17303199142018	1.06865850986592	-1.09766775877484	0.272349593213151	0	n.s.
ENSG00000203943	69.5298237235981	-0.218591846265143	0.56437401919469	-0.387317344226891	0.69852128683248	0.016675645480034	n.s.
ENSG00000285361	15.278583323796	0.624051036232602	0.958613004769538	0.650993709794946	0.515050547377403	0	n.s.
ENSG00000174529	215.331943824264	-0.439126141490266	0.336089219534505	-1.30657609934193	0.191356718249758	0.129968112062055	n.s.
ENSG00000271580	44.9957007182643	0.0667854386935376	0.580675528126954	0.115013351619902	0.908434539212035	0.00581198947157951	n.s.
ENSG00000116984	9879.78516761893	0.0115917930703583	0.163514311922729	0.0708916114684576	0.943484019657662	0.00399872607062747	n.s.
ENSG00000143742	28235.5425848211	0.0131276971895942	0.193525872706882	0.0678343262633296	0.945917518278034	0.00364719586763456	n.s.
ENSG00000242861	82.3594256036609	0.511945151552565	0.51219495909823	0.999512280351012	0.317546593174254	0.0707838043000912	n.s.
ENSG00000196187	5627.53432210738	-0.140445196246395	0.182184164713038	-0.77089683654786	0.440768082369939	0.0460211410881937	n.s.
ENSG00000143819	5877.20943583266	-0.0980227783242619	0.218456692546136	-0.448705769467605	0.653643922125602	0.0204361707055559	n.s.
ENSG00000116649	23100.2476710772	-0.0843055842791295	0.215345906105386	-0.391489143229274	0.695435712074605	0.016811824001306	n.s.
ENSG00000171824	10908.2824103	0.0163012819828202	0.161756072651683	0.10077693971912	0.91972753306735	0.0050922793372013	n.s.
ENSG00000117614	2618.95553264253	0.070968639419418	0.218250068445561	0.325171212659298	0.745051494767682	0.0143531559674194	n.s.
ENSG00000117616	4074.71251082187	-0.482859296026291	0.208791635740203	-2.31263716247286	0.0207425965200752	0.489682031690857	n.s.
ENSG00000272432	14.6528530128904	0.254763684858935	0.961639612346661	0.264926362836949	0.791066189123861	0	n.s.
ENSG00000261349	32.2838158030686	-0.0678105079718743	0.764710318157987	-0.0886747652826424	0.929340387900813	0.00462845781671625	n.s.
ENSG00000187010	41.265528696767	-0.603765719308631	0.598412108348932	-1.00894636135367	0.313000359231105	0.0718539516770265	n.s.
ENSG00000259984	2.59346859499244	-1.69334153491464	2.48351813275432	-0.681831758174704	0.495345340309644	0	n.s.
ENSG00000183726	7010.38746953481	0.122439257821593	0.173871975046106	0.704192022832464	0.481313198185059	0.0405332601946914	n.s.
ENSG00000238084	9.28173003867044	-0.0869871158071883	1.19314976495453	-0.0729054460405511	0.941881360165465	0	n.s.
ENSG00000204178	2556.30197679861	-0.0612548079434977	0.17793486446928	-0.344254107401606	0.73065519429018	0.0151440722927458	n.s.
ENSG00000198860	3562.79408138238	0.117395706838108	0.179050498141072	0.655656968603425	0.512044861920437	0.0360020558544325	n.s.
ENSG00000160838	3.13492510224999	-0.808366542003236	2.43671994793537	-0.331743720770277	0.740082784019728	0	n.s.
ENSG00000155816	229.555351141389	0.562731874323753	0.294588474466061	1.91023045060978	0.0561035481050142	0.304230662278111	n.s.
ENSG00000180875	111.740792455151	1.25251600950377	0.428799878824407	2.92098032522223	0.00348931862309106	0.895652557850928	n.s.
ENSG00000143382	316.32899841171	0.150388650817004	0.260224362714331	0.577919181925704	0.56331868412249	0.0305553871712668	n.s.
ENSG00000184007	38286.718398836	0.246903546768832	0.177333485294039	1.39231204055702	0.163827926981669	0.14979192942245	n.s.
ENSG00000157077	2549.44352477907	0.534738093436461	0.268462037808953	1.99185738810863	0.0463867074878954	0.334591694395115	n.s.
ENSG00000162542	2584.27880841066	0.18925142392098	0.180165719577082	1.05042970641266	0.293520593660696	0.0786201964031807	n.s.
ENSG00000121753	1316.12795054289	-0.595028361072657	0.204188968864173	-2.91410630252251	0.00356708418644851	0.889639637767699	n.s.
ENSG00000162631	5.52469934026614	-1.15558339165481	2.02527223896552	-0.570581756576621	0.568283187929552	0	n.s.
ENSG00000143740	5100.55960360374	-0.179078915824747	0.167297859445109	-1.07041964803802	0.284430459198963	0.0828515359060431	n.s.
ENSG00000117411	11532.7738573909	-0.0686496137112422	0.179183243577225	-0.383125187047167	0.701626945280603	0.0165866837486117	n.s.
ENSG00000162745	133.926747860557	-0.150517916874851	0.358662424108534	-0.419664583623356	0.67473050111636	0.0190182348007086	n.s.
ENSG00000187862	3.95769723892617	-1.23332054979011	1.88734650659863	-0.653468001492105	0.5134546118077	0	n.s.
ENSG00000162775	3939.81691731286	0.196631768679678	0.174672429402108	1.12571726031828	0.260285215473797	0.0929148103962642	n.s.
ENSG00000081692	966.55396588645	0.0435031649574335	0.228831165904503	0.190110314674481	0.84922268754016	0.0077968654048345	n.s.
ENSG00000179023	3.06762777514514	0.360786558143045	2.40346498829484	0.150111010520278	0.88067703327736	0	n.s.
ENSG00000173171	1071.65893407933	-0.166953042960637	0.195655616218098	-0.85330053993714	0.393492660736591	0.0557188673074818	n.s.
ENSG00000143862	1180.16733391485	0.043035657706635	0.218573879071978	0.196892958524394	0.84391130410681	0.00815027771865292	n.s.
ENSG00000170075	5.95636065964501	-1.54623561356964	1.58904933594231	-0.973057021324463	0.330524963020288	0	n.s.
ENSG00000143376	8420.26899856843	0.337055689975794	0.16995085631287	1.98325384930861	0.0473390816301087	0.331379524394744	n.s.
ENSG00000250734	3.96342887056183	0.580922117557855	1.81511561283111	0.320046895884371	0.74893278087666	0	n.s.
ENSG00000159409	11.3850733739797	-0.516552337435705	1.13182848928173	-0.456387467118376	0.648111376485567	0	n.s.
ENSG00000143436	4972.64323130805	-0.0709068476381414	0.166567267603311	-0.425694967915364	0.67033012928211	0.0191274694556231	n.s.
ENSG00000143450	50.1890598369427	-0.392108650435352	0.558465100552739	-0.702118449384328	0.482605297583426	0.0403184976896432	n.s.
ENSG00000196407	4.3552494449676	-1.32797317805072	2.20457438839153	-0.602371680013761	0.546926756791812	0	n.s.
ENSG00000159445	4741.17555716281	-0.0341736497293122	0.178351222971411	-0.191608721039104	0.848048710693818	0.0077968654048345	n.s.
ENSG00000197747	16180.3693533373	0.394772156725882	0.212381974229655	1.85878372285494	0.0630578005594689	0.286217917724545	n.s.
ENSG00000123473	11245.1658946036	0.517657122882046	0.206398351965456	2.508048722059	0.0121399926622758	0.594737782700633	n.s.
ENSG00000020129	9760.720429114	-0.355433377154627	0.185809877952791	-1.912887415194	0.0557624670089134	0.304922236340398	n.s.
ENSG00000116819	80.3522007095946	-0.0795783079940308	0.521486807086995	-0.15259889015899	0.878714600273654	0.00605376917494437	n.s.
ENSG00000174876	3.63353250813056	-0.609456085985645	2.20605790539651	-0.276264772785328	0.782344710639058	0	n.s.
ENSG00000186603	6397.51061229484	-0.315685171374153	0.193863361337127	-1.62839006399553	0.103442203107251	0.21043934803042	n.s.
ENSG00000173212	38.4024500187371	-0.923914279434235	0.704107590657776	-1.31217770081291	0.189460183922985	0.131257018254453	n.s.
ENSG00000163531	5.34322565404236	1.77752590977234	1.56998585085315	1.13219231167364	0.257553591727018	0	n.s.
ENSG00000184144	4.02613388396482	1.34623461882335	1.88805381495939	0.713027673341138	0.475828633087863	0	n.s.
ENSG00000143028	87.2110626788131	0.26397918337111	0.440388570713189	0.599423329591883	0.548890623510055	0.0320276719487964	n.s.
ENSG00000154429	3218.61041021438	0.69208607213499	0.229613039654822	3.01414097899408	0.00257708023245232	0.971056852282946	n.s.
ENSG00000143632	14.550396751957	0.458308907525054	1.23486803305965	0.371139988448397	0.710533268133563	0	n.s.
ENSG00000279667	6.71720858434669	0.209714281768962	1.43079040615916	0.146572328739555	0.883469596218531	0	n.s.
ENSG00000187815	770.973320600106	0.138752218937398	0.261514566908122	0.530571664048624	0.595715635903256	0.0267643313342026	n.s.
ENSG00000238186	47.4977739940993	-0.510997969539059	0.557059666408626	-0.917312812886763	0.358978745132475	0.0629128707916313	n.s.
ENSG00000117010	695.905528876526	0.0407340640590167	0.260568976524048	0.156327374817997	0.875774979613802	0.00633601646959711	n.s.
ENSG00000242125	10353.7637926393	-8.54709356490148e-06	0.164790246845928	-5.18665013767025e-05	0.999958616519347	1.79729891844277e-05	n.s.
ENSG00000200087	357.083176166073	0.275397888207113	0.298457906625811	0.922736111502621	0.356144742175403	0.0635015916785522	n.s.
ENSG00000231468	24.9970777709852	0.0779237095342206	0.866098759492146	0.0899709284653781	0.928310316835785	0	n.s.
ENSG00000279443	186.907883245454	0.636762144437453	0.409999653353496	1.55307971416367	0.120404091801292	0.188864504961914	n.s.
ENSG00000180098	1822.08357790688	-0.0871233218533553	0.201313014874341	-0.43277540653662	0.665177941799904	0.0197004467805462	n.s.
ENSG00000188060	449.615334206326	0.286269862291222	0.338027945830584	0.846882235099869	0.397060765322702	0.0549294641319649	n.s.
ENSG00000117266	1085.70371877121	-0.375615162092918	0.232823400286075	-1.61330502703505	0.106678254934429	0.205107437867796	n.s.
ENSG00000174567	6.67828483762531	4.07170582569483	2.00954167635693	2.02618630586273	0.0427456964186391	0	n.s.
ENSG00000219133	6.0153942589162	0.27179512257752	1.43964487307963	0.188793172302352	0.8502549233268	0	n.s.
ENSG00000236779	10.5126716907277	1.12673301826112	1.20673369087564	0.93370478240608	0.350456197401031	0	n.s.
ENSG00000203910	7.75285580408454	0.887499940188331	1.29086683883099	0.68752245660912	0.49175355439459	0	n.s.
ENSG00000174842	3539.34690358709	-0.227276340095368	0.279822564120088	-0.81221591550362	0.416667748672697	0.0492396512034018	n.s.
ENSG00000122484	4402.95244837549	-0.0138575068790856	0.200324154005055	-0.0691754169531448	0.944849990652441	0.00379703737843048	n.s.
ENSG00000163563	6.85224007528392	6.47750689210847	2.7300221021365	2.37269393791325	0.0176588898419158	0	n.s.
ENSG00000162722	4.85367005332611	5.98025400674192	2.96312537091033	2.01822510294415	0.0435678228873995	0	n.s.
ENSG00000121903	1267.3865301992	0.28831042309239	0.20199141861125	1.42733995867056	0.15348192812389	0.159343271143588	n.s.
ENSG00000187730	9.95888499591147	-0.450343252556688	1.20503033530774	-0.373719432085236	0.708613066505627	0	n.s.
ENSG00000116809	2680.84639206451	-0.345955977062563	0.186598471959834	-1.85401291569543	0.0637373122192068	0.286217917724545	n.s.
ENSG00000173641	501.875216728249	-0.502714166798675	0.288916047664791	-1.74000084405813	0.0818588697477492	0.248709811069102	n.s.
ENSG00000186510	34.8425355883645	-0.244473583374754	0.693747848435547	-0.352395447317148	0.724541715809014	0.0157736786015897	n.s.
ENSG00000185519	154.636475320223	-0.153713382086819	0.368724982698575	-0.416878132210738	0.676767549332596	0.0187716284911947	n.s.
ENSG00000142634	9826.77205317893	0.237920374030436	0.240642893004326	0.988686476712859	0.322816561292717	0.0699764582351157	n.s.
ENSG00000160062	981.769804499416	0.355547997385107	0.231670229232986	1.53471595622042	0.1248536146739	0.184403834352647	n.s.
ENSG00000176261	2557.32088183939	-0.202836244750687	0.180679498795629	-1.12263010525683	0.261594623952533	0.0928026634523847	n.s.
ENSG00000213281	19003.840175613	0.430713074012033	0.223446977474779	1.92758514292568	0.0539067483145422	0.310371050609247	n.s.
ENSG00000201900	10.408330832592	-0.266965611905607	1.14827235688507	-0.232493284633105	0.816154902427087	0	n.s.
ENSG00000052723	6219.11389742697	-0.00753227649641444	0.208933563718282	-0.0360510602622499	0.971241645189114	0.00209253400367501	n.s.
ENSG00000132485	20263.9838347535	-0.0993939148860166	0.167278481016483	-0.594182313720453	0.552390180739631	0.0314441334447133	n.s.
ENSG00000207721	76.9108424254958	0.365443271632735	0.525137364561969	0.695900342070613	0.486491243082376	0.039508387262004	n.s.
ENSG00000143418	16295.5539039591	0.131850577402468	0.205565464558464	0.641404321906262	0.521260025725564	0.0353968116876349	n.s.
ENSG00000143412	220.339973939455	-0.558184564906674	0.343176097324695	-1.6265251841784	0.103837980382163	0.21043934803042	n.s.
ENSG00000143363	3640.83609395262	-0.0143105798718869	0.191729281592647	-0.0746395112578138	0.940501536348749	0.0041149345543938	n.s.
ENSG00000163141	114.981748836279	0.392093313127031	0.407658629213251	0.961817768665269	0.336141150820573	0.0663929234383826	n.s.
ENSG00000143443	777.721066481322	0.141479250547613	0.210161840649531	0.673191908247254	0.500825208434391	0.0378206927701731	n.s.
ENSG00000197622	13322.3899015187	0.0731861780046507	0.181198389831993	0.40390081872421	0.686285654270461	0.017731307202239	n.s.
ENSG00000213190	5614.23969592477	-0.0646130088310529	0.212639753466734	-0.30386137952874	0.761233502046785	0.0135349306422291	n.s.
ENSG00000162783	3423.82781065961	0.403294089716733	0.267630049036792	1.5069088511107	0.131834022388644	0.177901782220575	n.s.
ENSG00000160785	5991.47478929804	-0.0539867250742878	0.164873057318519	-0.327444192230818	0.743331946443623	0.0145275396164192	n.s.
ENSG00000091483	21106.0887377805	-0.0626137220845065	0.164445151400868	-0.380757483885146	0.703383209957936	0.0165866837486117	n.s.
ENSG00000117009	28.0386427491906	0.120515851601304	0.743818212450636	0.16202325996327	0.871287537076022	0.00677525746053105	n.s.
ENSG00000054277	972.877614109285	0.0285934907886712	0.197010026523032	0.145137236379837	0.884602519156575	0.00591191364695742	n.s.
ENSG00000203668	11231.6884304344	0.0805042618045054	0.196319777872957	0.410066997205965	0.681756801526513	0.0181632175186138	n.s.
ENSG00000197785	15620.0077668257	0.0373861310525187	0.173544468117174	0.215426809382805	0.829434569796994	0.009178070303296	n.s.
ENSG00000160075	15489.807502878	-0.01699164757205	0.177525161607186	-0.0957140239626865	0.923747702527688	0.0047191545420673	n.s.
ENSG00000197530	4335.51032186283	-0.168115538358509	0.186301159907807	-0.902385891970306	0.366851912815267	0.0618056332980372	n.s.
ENSG00000116128	3374.7645377787	-0.237631661614	0.226970464272706	-1.04697173870378	0.295112612853998	0.0783434788942967	n.s.
ENSG00000174371	11013.9045086575	-0.684868453721714	0.202946183583232	-3.37463085843561	0.000739147650997088	1.32235840971749	n.s.
ENSG00000235990	15.2640567219102	-1.8763622831977	1.07491101848493	-1.74559777593722	0.0808808689977016	0	n.s.
ENSG00000213026	24.8856558277463	-0.623228959891335	0.758258817749483	-0.821921150539445	0.411121774538497	0	n.s.
ENSG00000248458	7.40651810884481	2.54004279758631	1.71317399091863	1.48265314034117	0.138166590623457	0	n.s.
ENSG00000152763	76.4147996171897	-0.766747002216751	0.505741257989947	-1.51608552812986	0.129497727166491	0.179699070669113	n.s.
ENSG00000118473	65.9087562391213	0.509721610824087	0.604288909020249	0.843506480452393	0.398945242945099	0.0546178397523764	n.s.
ENSG00000143815	20454.1441453649	0.875685930903992	0.190351332956636	4.60036668670705	4.2174786425851e-06	3.12233921955407	n.s.
ENSG00000185842	1643.21980657662	0.341943371839844	0.244591023102532	1.3980209392088	0.162106779360598	0.152232793575522	n.s.
ENSG00000222046	16.1986487418089	-1.40318703077385	0.953482626238209	-1.47164404695015	0.141117024497817	0	n.s.
ENSG00000143479	5697.37955657115	0.533275660343343	0.290273903389397	1.83714641280709	0.066188284013181	0.281140134327924	n.s.
ENSG00000120337	9.53081387605173	1.03801581404029	1.38967408301182	0.746949106074294	0.455094282457752	0	n.s.
ENSG00000117600	98.6447318643443	-0.117086543221961	0.404659819878656	-0.289345611968769	0.772316910985665	0.0131714694309845	n.s.
ENSG00000119283	4.16104035529931	0.292170633665923	2.13073791105313	0.13712180749697	0.890934515391385	0	n.s.
ENSG00000254685	1164.42760389474	-0.220805262900498	0.329373837495774	-0.670378875806524	0.502616297267979	0.0374619562355568	n.s.
ENSG00000196418	1161.08003994506	0.0407907976188296	0.217086595442358	0.187901042603345	0.850954225416802	0.00765159403832756	n.s.
ENSG00000263513	207.23908157835	1.44471383273202	0.35429057945521	4.0777653048341	4.54706309258223e-05	2.26428765205865	n.s.
ENSG00000226029	53.3696935126247	-0.0653885419072763	0.55078084561326	-0.118719709350949	0.905497421176496	0.00581198947157951	n.s.
ENSG00000187942	13.0182884667013	0.0613649478552743	1.10102064385255	0.055734602432661	0.955553233578704	0	n.s.
ENSG00000142798	20887.752251668	-0.06227672192601	0.167405596555035	-0.372010991314358	0.709884665849728	0.0161866376373115	n.s.
ENSG00000232037	2.34189208489148	-1.49940011370288	2.60238902220336	-0.5761629414012	0.564505051277642	0	n.s.
ENSG00000218510	118.742374516056	-0.471655415202403	0.403726618025085	-1.16825444284453	0.242704145769088	0.100070409835714	n.s.
ENSG00000285752	41.6804786573469	-0.644936641534825	0.628217004448453	-1.02661442935797	0.304602056832356	0.0744754085992956	n.s.
ENSG00000230068	3.67647500826857	-5.07081506877922	2.51809786347612	-2.0137482114294	0.0440359754969628	0	n.s.
ENSG00000162552	16.5882417612393	-0.588659913029283	0.948195539671787	-0.620821221362257	0.534717258815917	0	n.s.
ENSG00000196550	447.456763177953	1.08644686315187	0.23795058527188	4.56585077069891	4.97472581974383e-06	3.07202110648978	n.s.
ENSG00000266028	8660.10351308245	0.425476328443851	0.22491371354576	1.89173137438453	0.0585267808595067	0.294361283296369	n.s.
ENSG00000229509	26.856944887874	-0.134058392240245	0.723831596665677	-0.185206604488922	0.853066989076111	0	n.s.
ENSG00000263528	1995.74863366593	-0.140116862447164	0.196353620232473	-0.713594494877518	0.475477962673137	0.0405332601946914	n.s.
ENSG00000162888	36.9887280250507	-0.337341886381794	0.626690143660939	-0.538291354657571	0.590375918979297	0.0278641977968849	n.s.
ENSG00000266094	317.728416020157	-0.468798315976827	0.270039837267033	-1.73603391529691	0.0825578379345708	0.247795034748222	n.s.
ENSG00000234981	7.21944070497856	-0.0764600260817246	1.37176061973144	-0.055738607000319	0.955550043355173	0	n.s.
ENSG00000143486	7973.44122252214	-0.186264424025544	0.16429424707504	-1.13372456639013	0.256910101484797	0.0951532744978325	n.s.
ENSG00000058453	1530.74728473154	-0.138279214240276	0.227862014119113	-0.606855051180193	0.543947110167568	0.0323551377946317	n.s.
ENSG00000143494	530.937941775672	-0.540619263503735	0.262875613883615	-2.05655920500518	0.0397286457606598	0.362168170074645	n.s.
ENSG00000215883	1263.13620208093	-0.555451880143228	0.220437608980745	-2.51976912066646	0.0117431832338562	0.599304011851813	n.s.
ENSG00000162650	1768.35164213905	0.146350332853054	0.271534245687282	0.538975599496212	0.589903691212013	0.0278641977968849	n.s.
ENSG00000120334	4631.2870337946	0.492298882655066	0.205714941685147	2.39311193743303	0.0167061433831966	0.529748433987647	n.s.
ENSG00000162714	6666.72116646694	-0.26907978978689	0.17103098233885	-1.57328096995774	0.115653773760932	0.192932020462569	n.s.
ENSG00000152061	2067.5805992986	0.0543296302724147	0.218151929472788	0.249044922058284	0.803326033084248	0.0117972962129749	n.s.
ENSG00000134256	47.5102150266138	-1.25845306989418	0.687717433009563	-1.82989845754962	0.0672651241490542	0.279992826044019	n.s.
ENSG00000135838	522.245676597022	-0.250341013801294	0.362726408475109	-0.690164840364728	0.490090531186065	0.039067043159653	n.s.
ENSG00000180198	22647.8441731235	0.0918588193949622	0.180102357321592	0.510036741112381	0.610025721809648	0.0255796925134931	n.s.
ENSG00000092850	5.14255083069044	-2.93906964386601	1.81032123907732	-1.62350724303715	0.10448101628512	0	n.s.
ENSG00000116863	3109.73869296959	-0.261336271196696	0.194285790403842	-1.34511263357698	0.17858886398641	0.138569346110116	n.s.
ENSG00000171812	43.8618509516763	2.52195076658171	0.995690347454373	2.53286654131924	0.0113134017860454	0.608084855654884	n.s.
ENSG00000054116	7115.52511448618	0.0142458530478291	0.171392397129709	0.0831183488089494	0.933757436090195	0.00448811098507526	n.s.
ENSG00000116871	16302.5401333618	-0.0243170407870111	0.177642285832268	-0.136887682305392	0.891119575276142	0.00588280609096629	n.s.
ENSG00000160094	1292.17620843614	-0.124072761358086	0.260106062090532	-0.477008341754456	0.63335618159914	0.0226529973195215	n.s.
ENSG00000270115	9.5846844957263	-0.627303799392075	1.30854542508042	-0.479390159003095	0.63166109310284	0	n.s.
ENSG00000284154	5.95810906002406	0.381842852193583	1.67445737284191	0.228039756870916	0.819615333147994	0	n.s.
ENSG00000222112	30.2893234180563	0.133047786020391	0.70028784555358	0.189990140290407	0.849316856723831	0.0077968654048345	n.s.
ENSG00000197956	70821.3282043414	-0.0223032359378477	0.167999824247677	-0.132757495656464	0.894385170281673	0.00583313824684744	n.s.
ENSG00000196154	28746.47296669	-0.154700146132049	0.167582312805162	-0.923129318020034	0.355939817758758	0.0635015916785522	n.s.
ENSG00000188015	259.175924182321	-0.431663943001608	0.300503183794486	-1.43647044783666	0.150868519615319	0.160159994784977	n.s.
ENSG00000196754	26874.7326060693	-0.0756690666076725	0.198794001595618	-0.380640592776017	0.7034699560681	0.0165866837486117	n.s.
ENSG00000285867	46.1490210978792	0.40129524318322	0.574960380097795	0.697952862621531	0.485206673396484	0.0399271553394161	n.s.
ENSG00000188643	27407.5798264162	0.102567839299702	0.193341571677915	0.530500700959275	0.595764823141289	0.0267643313342026	n.s.
ENSG00000189334	121.597666813064	1.30185078352955	0.5800755315262	2.2442780513502	0.0248145168423998	0.450822874873792	n.s.
ENSG00000160678	90.3181594913498	-0.040079194492268	0.608575111810987	-0.0658574327382548	0.94749133072408	0.00339571213139154	n.s.
ENSG00000143553	3088.86863879748	-0.0434916350627814	0.198916870936821	-0.218642264268248	0.82692872711512	0.0094385768476044	n.s.
ENSG00000286379	93.1506827264735	-0.184639963386606	0.560330294017931	-0.329519865975152	0.741762780766081	0.0145947794796347	n.s.
ENSG00000196182	3121.66329405181	-0.0463828869036916	0.182633018197126	-0.253967696321089	0.799520514638475	0.0117972962129749	n.s.
ENSG00000181817	4747.39905461061	-0.209587532250729	0.168755813873019	-1.24195740247761	0.214252279147096	0.114030611593745	n.s.
ENSG00000116885	192.400929489621	-0.299772163738244	0.353361470792428	-0.848344226850742	0.396246293750282	0.0549294641319649	n.s.
ENSG00000116898	13049.7582209135	-0.0562463040696324	0.17910030997902	-0.314049172088095	0.753483692643454	0.0136132994876859	n.s.
ENSG00000232237	22.3797345105501	-0.150144972485369	0.80616800252121	-0.186245264034055	0.852252429308788	0	n.s.
ENSG00000225857	15.5275727554884	0.248778717645424	1.04649629478718	0.23772536881845	0.812094106171167	0	n.s.
ENSG00000243155	26.7874117229637	-0.407771983873353	0.737738645629668	-0.552732307422116	0.580446727256647	0	n.s.
ENSG00000232586	8.66173135940049	0.0588360571800465	1.24743510625338	0.0471656255985598	0.962381223815799	0	n.s.
ENSG00000251520	13.5970453399039	-0.141479984578605	1.02282412029064	-0.138322886380898	0.88998523865192	0	n.s.
ENSG00000270711	6.48386850681376	-0.785581008969163	1.40457955773486	-0.559299759592154	0.575957159402757	0	n.s.
ENSG00000135823	4390.68098608023	0.220567331297105	0.226989899899542	0.971705487313402	0.331197086129617	0.0675511415539035	n.s.
ENSG00000153029	969.38986986778	-0.482639054818124	0.261531384624732	-1.84543455658546	0.0649743501682833	0.284108597636515	n.s.
ENSG00000117500	13596.5931921173	0.690092552351897	0.232984731461951	2.96196470911055	0.00305682818454868	0.922524425558908	n.s.
ENSG00000229567	14.6247800724112	0.754464569675922	0.96357971570802	0.782980958790271	0.433638293732516	0	n.s.
ENSG00000122483	5457.67223381642	0.817089058964812	0.187691718060334	4.35335702293564	1.3406854510453e-05	2.71078985112519	n.s.
ENSG00000274386	58.5724911992306	-0.257773163322429	0.582596869693591	-0.442455455447265	0.658159657320196	0.0200361493202166	n.s.
ENSG00000177868	437.346676161612	0.344111029149701	0.284916531017514	1.20776084111648	0.227139267925232	0.107085645732823	n.s.
ENSG00000120370	2090.18112149755	0.0471203427876382	0.19167759917274	0.245831244709891	0.805812869317848	0.0116832818114677	n.s.
ENSG00000004487	24510.9896007398	0.0936757327919438	0.159190256523406	0.588451421825371	0.556229331210319	0.030802795461183	n.s.
ENSG00000163216	9.68202158205313	0.717503510636977	1.52531962413288	0.47039551533002	0.638072467650409	0	n.s.
ENSG00000196805	2.4776727564155	-0.755762902773572	2.5359881694435	-0.298015153177713	0.765691598260758	0	n.s.
ENSG00000203785	3.29069060672108	0.730965154261282	2.27997344748387	0.320602485554364	0.74851165377165	0	n.s.
ENSG00000162706	5.7102000627366	6.2146057684132	2.84600253787699	2.18362622158766	0.0289897251337126	0	n.s.
ENSG00000142661	105.446915726617	-0.415713888242021	0.418402111866471	-0.993575023767308	0.320429808731029	0.0700257912429571	n.s.
ENSG00000142677	21.9127070161994	-1.53169643895961	0.827110327053669	-1.85186472573232	0.0640452503434597	0	n.s.
ENSG00000185436	162.843876172166	-0.0483675231466049	0.348974295727309	-0.138599099529094	0.889766954914416	0.00588280609096629	n.s.
ENSG00000163435	618.996350110093	-1.25382618256986	0.388280810750977	-3.22917370071631	0.00124148464301336	1.17895364888594	n.s.
ENSG00000249007	3.68745083411352	0.811908659759173	1.8906088060571	0.429442969459359	0.667600888868028	0	n.s.
ENSG00000133067	632.787862197365	0.244774686298585	0.405019897694954	0.604352249584884	0.545609475245214	0.0322734870159997	n.s.
ENSG00000116991	2213.86715304082	-0.0233117074279215	0.262997991248028	-0.0886383478341352	0.929369330851337	0.00462845781671625	n.s.
ENSG00000116350	11631.3050518515	-0.0599982507220835	0.19800832890697	-0.303008722174876	0.761883214559062	0.013529174349782	n.s.
ENSG00000007933	3.99714004391562	5.70027377175194	3.12153576952531	1.82611195021442	0.0678334005144981	0	n.s.
ENSG00000187800	661.530239097666	-0.231285214074371	0.244515033045119	-0.945893637679502	0.344202838904233	0.0644829100618299	n.s.
ENSG00000237842	195.017691033334	0.278166428567849	0.334059002098762	0.832686521902531	0.405021547851555	0.052609713479546	n.s.
ENSG00000224520	47.7121211825752	0.0391649656042678	0.630443288683412	0.0621229003580292	0.950464960368805	0.00328450049616325	n.s.
ENSG00000117036	3678.64697075809	0.133891640667787	0.180958109408177	0.739904064568751	0.459358207959372	0.0418369388546271	n.s.
ENSG00000235700	6.71703296404512	0.678014299363065	1.38158896940719	0.490749647236967	0.623603527368447	0	n.s.
ENSG00000163346	2076.38571206573	0.249823237213609	0.268642293421698	0.929947529972326	0.352398252092251	0.0635015916785522	n.s.
ENSG00000163348	5555.24072691888	-0.327221746586611	0.177503885838382	-1.84346244050425	0.065261520721935	0.283257029691055	n.s.
ENSG00000271380	8.61677534113915	-1.19216437367984	1.32414625568389	-0.900326809491385	0.367946357900916	0	n.s.
ENSG00000160691	22984.9709205284	-0.0466579512195594	0.179288878137168	-0.260238960187273	0.794679453383907	0.0120840289317946	n.s.
ENSG00000173207	10453.2719987525	0.441686715929974	0.188455782664891	2.34371537813394	0.0190927351503626	0.503443890687761	n.s.
ENSG00000264349	47.9540460948245	1.16797722484375	0.582259690815749	2.00593866150584	0.0448627927250388	0.339842255689692	n.s.
ENSG00000160688	6803.69409726301	-0.201944468429639	0.187382710266658	-1.07771132215058	0.281162604156841	0.0840662242470665	n.s.
ENSG00000160685	6797.10424848207	-0.24660880491813	0.244862178396103	-1.00713310047909	0.313870816518736	0.0718539516770265	n.s.
ENSG00000163354	30.9558965881177	-0.109276420803517	0.747672349105931	-0.146155493023368	0.883798639606785	0.00591191364695742	n.s.
ENSG00000163357	71.985490853041	-0.616175465970188	0.469938970532353	-1.31118188660152	0.189796320461465	0.130974621501873	n.s.
ENSG00000143537	25210.3376200721	-0.161727184872281	0.168404878411424	-0.960347386595129	0.33688040834536	0.0663316457623029	n.s.
ENSG00000014914	536.624284801875	-0.0793094678602474	0.296190317228418	-0.267765228122177	0.788880037565157	0.0122365410286783	n.s.
ENSG00000264522	5254.42483807817	0.0563574823982151	0.181723297177467	0.310127998300501	0.756463621632908	0.0136132994876859	n.s.
ENSG00000223945	4.44839215757623	0.738450977774974	1.98807164166173	0.37144082853963	0.710309220377553	0	n.s.
ENSG00000271644	6.93996687470001	0.596085782341757	1.37276008373131	0.434224297024671	0.664125570921229	0	n.s.
ENSG00000215784	285.393307168611	1.34004510143555	0.283329396590064	4.72963666165003	2.24922008341002e-06	3.37602645289042	n.s.
ENSG00000223612	154.418978899702	1.36203825654492	0.602678240794384	2.25997582847795	0.0238227510561378	0.460216404720421	n.s.
ENSG00000143127	100.820786449452	-0.556981946460104	0.472110145018492	-1.17977118758651	0.23809123189689	0.101683184947308	n.s.
ENSG00000131779	1636.73933580301	-0.411026677499861	0.231650848706864	-1.77433702399245	0.0760074199081897	0.260824919345037	n.s.
ENSG00000271601	5855.39211102744	0.267742640877835	0.23621872824488	1.13345221552575	0.25702439713405	0.0951532744978325	n.s.
ENSG00000272031	474.689718458387	-0.145371947865771	0.306566821848138	-0.474193348743337	0.635362035967191	0.0226529973195215	n.s.
ENSG00000121851	688.32123694607	-0.055957823793921	0.265382763546808	-0.2108570392668	0.832998828082321	0.00912230709659236	n.s.
ENSG00000265972	10093.6859601721	-0.43391356927334	0.248375698979309	-1.74700492462222	0.0806364838780593	0.251935793279723	n.s.
ENSG00000227868	9.73595108525658	-0.41844730922048	1.22264068913714	-0.342248800435222	0.732163662746417	0	n.s.
ENSG00000235105	211.075819289481	-0.353241086818301	0.31183201605866	-1.13279287766222	0.257301243133816	0.0951532744978325	n.s.
ENSG00000186094	13.601773850429	-0.152717709359125	1.15075535870877	-0.132710839192167	0.894422070259697	0	n.s.
ENSG00000162373	5.98036424600872	0.433919855124417	1.92369438100885	0.225565900388426	0.821539064871959	0	n.s.
ENSG00000185483	767.041467483255	1.19957283707011	0.833983187925144	1.43836573019476	0.150330310845077	0.160159994784977	n.s.
ENSG00000233328	1304.54085434262	-0.158872353854438	0.244981627927575	-0.648507217453082	0.516656944220475	0.0356688641323928	n.s.
ENSG00000230364	19.6460257525712	-0.688625850131171	0.914035636042011	-0.753390593295774	0.451215233777012	0	n.s.
ENSG00000117533	820.89145889357	0.389944810781873	0.271116266581415	1.43829367266967	0.150350746419824	0.160159994784977	n.s.
ENSG00000207205	16.8830614113826	0.0336269082884782	0.921052958572812	0.0365092017516383	0.970876341665388	0	n.s.
ENSG00000227212	41.9416693556769	-0.460946958592002	0.636072181920801	-0.724677122649887	0.468650133149619	0.0408574559304246	n.s.
ENSG00000142609	36.8822540176286	0.2260511029168	0.682675993382538	0.331125021398155	0.740550052384582	0.014711051400873	n.s.
ENSG00000286219	209.50799721602	0.812076388499896	0.335204414737066	2.42263034971329	0.0154085967014161	0.549869185994954	n.s.
ENSG00000273062	6.06327641204087	0.195042320378208	1.44474354261889	0.135001344269485	0.89261081148888	0	n.s.
ENSG00000116191	2703.6756857441	0.44565247065743	0.183926686148252	2.42298972482012	0.0153933620711406	0.549869185994954	n.s.
ENSG00000228196	25.7922216065464	-0.344220965820438	0.769529829421487	-0.447313349866132	0.654648829381272	0	n.s.
ENSG00000116194	12.1457101562198	-0.345891261375571	1.05466738077948	-0.327962415145455	0.742940080658384	0	n.s.
ENSG00000142621	128.076202532118	0.163839861522278	0.384962442106646	0.425599600380988	0.670399631526943	0.0191274694556231	n.s.
ENSG00000075151	15776.6433726165	0.504274798084837	0.231615985310528	2.17720205023309	0.0294654954125973	0.417575820900541	n.s.
ENSG00000143772	1548.46075019304	-0.211848048093171	0.221181245679168	-0.95780294320462	0.338162134796106	0.0662380456561324	n.s.
ENSG00000163191	37122.5358050002	0.0301787077819168	0.16539992589887	0.182459016338187	0.855222514657515	0.00747309885248492	n.s.
ENSG00000266338	3126.69671715572	-0.0815601227892929	0.188526729588204	-0.432618350551369	0.665292055770141	0.0197004467805462	n.s.
ENSG00000060642	1213.27602252569	-0.0253410485568132	0.195976295175254	-0.129306702803784	0.89711496789246	0.00581198947157951	n.s.
ENSG00000204160	1908.7040587776	-0.146543837207092	0.201137979929969	-0.728573674937547	0.466262486424565	0.0412969592935012	n.s.
ENSG00000175793	7716.15593297174	-0.362298229731003	0.183851401032298	-1.9706035836374	0.0487692364163993	0.328822697456038	n.s.
ENSG00000142751	3799.34001379683	-0.140348309665734	0.17646831289098	-0.795317342623651	0.426428927866549	0.0479468472989126	n.s.
ENSG00000198746	1670.52240791155	-0.197857605431547	0.196894940993133	-1.00488922891344	0.314950191518391	0.0718539516770265	n.s.
ENSG00000090273	21469.576839726	-0.0354648898461889	0.173616956733793	-0.204270887552575	0.838141818676518	0.00868000779404543	n.s.
ENSG00000131910	4.72869348866379	2.08738283582926	1.95289535576517	1.0688656868721	0.28513019545342	0	n.s.
ENSG00000172746	3.7841360399329	0.69121050175765	1.81994194040124	0.379798105869938	0.704095288478891	0	n.s.
ENSG00000158246	705.544933397752	-0.652361850469936	0.36110900499766	-1.80655104536694	0.0708323083530265	0.27185352947957	n.s.
ENSG00000130695	6024.91505952386	0.166571000411259	0.16572714500111	1.00509183580121	0.314852630964532	0.0718539516770265	n.s.
ENSG00000270733	22.9169621288573	0.340969866670503	0.952669341179594	0.357909981912837	0.720410680420003	0	n.s.
ENSG00000131914	3.82318480625701	3.22387374516886	2.26227783933531	1.42505650239498	0.154140868899306	0	n.s.
ENSG00000223583	5.62720957648222	-1.86199463599254	1.65549168335503	-1.12473813955924	0.260700014842293	0	n.s.
ENSG00000158062	2323.45079274447	0.121930947394192	0.204320083426513	0.596764377487377	0.550664704308623	0.0317693491996111	n.s.
ENSG00000158615	13391.4581102172	0.156494090679585	0.183000057417087	0.855158697152261	0.39246329817345	0.0558597419693362	n.s.
ENSG00000174332	600.404686193003	0.172996734916062	0.276352141399046	0.626001065308407	0.531314242579678	0.0334701154210205	n.s.
ENSG00000058804	24725.6049400218	0.362986384244913	0.195547112348349	1.85626051893974	0.0634164336559342	0.286217917724545	n.s.
ENSG00000201003	8.89437285704547	-0.168919178010231	1.2100868487304	-0.139592607082258	0.88898188212146	0	n.s.
ENSG00000189266	10840.435374661	0.271548736223642	0.208793385522967	1.30056196724571	0.193408432448137	0.128198939204437	n.s.
ENSG00000188529	25448.1047726912	-0.0150991398854373	0.165925871400805	-0.0909993104629493	0.927493138955255	0.00462845781671625	n.s.
ENSG00000158055	34.3045636977167	0.0599791717638548	0.646106899904908	0.0928316533574898	0.926037303839073	0.00462845781671625	n.s.
ENSG00000010165	9459.27690142321	0.0480797638711742	0.17659913261962	0.27225368073995	0.785426968809105	0.0123585646147651	n.s.
ENSG00000197959	1127.3549831368	0.244288748296978	0.234064011730907	1.04368350559516	0.296631843635212	0.0779135226165545	n.s.
ENSG00000287336	3.88965463255285	-1.2590534222254	2.12409941926863	-0.592746935856192	0.553350525048162	0	n.s.
ENSG00000135845	2130.2040953292	-0.296903222523268	0.179055059198702	-1.65816717970413	0.0972837272729028	0.220147219983389	n.s.
ENSG00000203666	1797.8367596858	0.335848218327567	0.180864869536701	1.85690133848474	0.0633251921216656	0.286217917724545	n.s.
ENSG00000168148	4.10226459787023	-1.37717498621	2.65809266731561	-0.518106461503015	0.604383992243813	0	n.s.
ENSG00000198691	276.671117250788	0.138868853484252	0.33016820204687	0.420600326207483	0.674046955495994	0.0190182348007086	n.s.
ENSG00000085433	2646.95180574594	0.196101137550683	0.219394995425583	0.893826849469766	0.371414541196774	0.0603055360473744	n.s.
ENSG00000143811	4616.7065913868	-0.0749160396802629	0.194225630537794	-0.38571654767101	0.699706606185581	0.0165866837486117	n.s.
ENSG00000078618	35001.47234985	0.0421791325698392	0.158465341689514	0.266172603549375	0.790106281368168	0.0122365410286783	n.s.
ENSG00000185104	9673.66769983361	-0.0229833107757814	0.217943425530509	-0.105455398435793	0.916014459477414	0.00536111866073587	n.s.
ENSG00000117523	60644.9698819192	0.336019741398038	0.187122559628539	1.79572009951701	0.072539043601545	0.266116645641514	n.s.
ENSG00000085552	102.072544336584	-0.497158853248397	0.53400102787173	-0.931007296427558	0.3518497898877	0.0635757589095994	n.s.
ENSG00000143374	7707.86167195779	0.0153919622230115	0.169743916163482	0.0906775486915674	0.92774881067178	0.00462845781671625	n.s.
ENSG00000182134	225.069092230448	0.0736784732791627	0.342145759506769	0.215342354046347	0.829500410367414	0.009178070303296	n.s.
ENSG00000263956	1227.29239139882	-0.141102828851878	0.223393354137518	-0.631633959732825	0.527626090528671	0.0337119390303379	n.s.
ENSG00000134250	34937.7315797682	0.63688615975244	0.168035497270223	3.79018820486627	0.000150533183260332	1.84363761559665	n.s.
ENSG00000132849	2082.81761241423	0.44533900033778	0.181056234007976	2.45967228235931	0.0139063934790332	0.571062657019667	n.s.
ENSG00000175206	9.06762951481611	-0.829348901935646	1.20592826592378	-0.687726563321195	0.49162498897604	0	n.s.
ENSG00000170498	4.65111891560195	1.7125001567164	1.68740982941987	1.0148691366253	0.310168211976766	0	n.s.
ENSG00000086015	10826.1844619381	0.215524932571731	0.234861860076341	0.917666804229835	0.35879333184304	0.0629128707916313	n.s.
ENSG00000162409	7158.15360787122	0.408121985274346	0.207219021352825	1.96951989547064	0.0488934202045853	0.328822697456038	n.s.
ENSG00000196189	28.5695918881725	1.95162623326169	1.07549396976351	1.81463242763772	0.0695804156610211	0.275697801616812	n.s.
ENSG00000221978	15144.0368070123	-0.151520385611768	0.193626523165729	-0.782539412134557	0.433897632601286	0.0469130683626712	n.s.
ENSG00000175707	4.56816005018928	5.89283219367312	3.01034115546834	1.95752969159946	0.0502852244401963	0	n.s.
ENSG00000134258	5.50602944555444	0.112498463425848	1.945437584227	0.0578268171325312	0.953886576933302	0	n.s.
ENSG00000122482	9145.42603530166	0.320609553489335	0.191329001553843	1.67569762495787	0.0937974352858528	0.224235184306862	n.s.
ENSG00000187961	1677.49177713894	-0.0747335307500943	0.204225967342561	-0.365935496462793	0.714413208306995	0.0158405704396285	n.s.
ENSG00000163462	545.652775195747	0.0378956293197509	0.232159469386995	0.163231030032125	0.870336535410326	0.0070212339892016	n.s.
ENSG00000116604	8369.31670921277	-0.186551172805732	0.187682478301716	-0.993972237013167	0.320236383910468	0.0700257912429571	n.s.
ENSG00000185499	1876.54127526716	0.440037277129127	0.293634550421476	1.49858821619427	0.133980491596547	0.175801062709123	n.s.
ENSG00000116329	4.04467485775547	-0.845112476138544	1.90160208642302	-0.444421302528243	0.656738014729765	0	n.s.
ENSG00000234383	26.5980527888394	-0.279584967874623	0.836558781773511	-0.334208395113491	0.738222309485326	0	n.s.
ENSG00000229133	13.7755461918838	-0.0809394034421286	1.11163269516733	-0.0728112836137344	0.941956291766578	0	n.s.
ENSG00000154451	9.08437249445674	4.50891717510472	1.71758314792753	2.62515219746146	0.00866102432336319	0	n.s.
ENSG00000162595	20.1980134463095	0.874734528450913	1.03612929595696	0.844232985076458	0.398539225784609	0	n.s.
ENSG00000011007	11603.2473934913	0.101886243572199	0.17594381988924	0.579083957801637	0.562532523958307	0.0305553871712668	n.s.
ENSG00000117305	1178.75550431898	-0.322758670773081	0.251776857357686	-1.28192350226437	0.199869482563637	0.125266549274165	n.s.
ENSG00000179163	1165.96515802453	0.0902445801662457	0.204214044327705	0.441911722885371	0.65855308725122	0.019997341427698	n.s.
ENSG00000121764	4.23936020762962	1.64994802185818	1.76626291873035	0.934146329157055	0.3502284165288	0	n.s.
ENSG00000084636	31047.8917777163	0.0515017426866099	0.170429225966861	0.302188444466819	0.762508412698039	0.0134972555907423	n.s.
ENSG00000283683	3.37237733196057	0.53923602000839	2.31158083097563	0.233275865927993	0.815547197881701	0	n.s.
ENSG00000143149	9011.64956029867	-0.128634575701157	0.164094300404985	-0.783906420781748	0.433095021964065	0.0470223068552122	n.s.
ENSG00000203852	3.76432682728739	-1.1189550283965	1.82748381770788	-0.612292715018373	0.540344108693892	0	n.s.
ENSG00000203814	40.4915372583445	0.239489770225943	0.750876469889641	0.318946963754427	0.74976673068178	0.0138094044529751	n.s.
ENSG00000270276	37.8633470929855	-0.191497709371461	0.797893271207088	-0.240004166323843	0.810327026733332	0.0111495700527898	n.s.
ENSG00000143164	7263.75436149987	-0.0236817428610987	0.18433543450038	-0.128470920012125	0.897776309966985	0.00581198947157951	n.s.
ENSG00000184678	438.461275274957	-0.473893547502741	0.391204941617793	-1.21136902193259	0.225754006394001	0.107189566524141	n.s.
ENSG00000270882	30.9552262544876	-0.168848733632778	0.732999583895287	-0.230353109800536	0.817817394361047	0.0107943001328562	n.s.
ENSG00000122435	2112.18592122552	0.202009051493031	0.209103432734485	0.966072382702284	0.334007962788768	0.067016188771811	n.s.
ENSG00000227288	18.3837265086661	-0.341675608734677	0.961921681974949	-0.355201067963426	0.722438964707627	0	n.s.
ENSG00000117114	42.6432978905132	0.58988261385839	0.673082403353309	0.876389890627928	0.380818112237271	0.0581500242190698	n.s.
ENSG00000184908	70.7161961201572	-0.113438690192237	0.487989031192217	-0.232461557414707	0.816179542170094	0.0107943001328562	n.s.
ENSG00000117013	103.734427380619	0.0860785372309969	0.509740416771152	0.168867396813939	0.865900944433505	0.00708552699556949	n.s.
ENSG00000179862	3205.04008032882	0.119253844323894	0.267651647863496	0.445556174512007	0.655917873752043	0.0201266524090395	n.s.
ENSG00000286668	9.9318618759234	0.497542536999187	1.35607450215982	0.366899116683302	0.713694270361408	0	n.s.
ENSG00000281207	389.832158958443	-0.283929058029726	0.252741866104799	-1.12339543268227	0.261269588726752	0.0928226772787855	n.s.
ENSG00000171790	362.774178213479	-0.385137862881131	0.268966596555162	-1.43191707748789	0.152167554225078	0.160159994784977	n.s.
ENSG00000081277	749.062467897465	0.0092840044069161	0.213850299628274	0.043413567449071	0.965371862637992	0.00236342083028269	n.s.
ENSG00000159166	9.70734010665221	6.97828109948132	4.79139980398629	1.45641803751706	0.145277092238518	0	n.s.
ENSG00000174307	649.437175883593	0.260126981505087	0.287041663671683	0.906234231566532	0.364811887999101	0.0618056332980372	n.s.
ENSG00000159176	38373.5090647976	0.0662641191498097	0.214048634982298	0.309575060617835	0.756884123935939	0.0136132994876859	n.s.
ENSG00000198700	29921.908057222	-0.149935199060517	0.165505450026023	-0.905923031760842	0.364976592764597	0.0618056332980372	n.s.
ENSG00000277681	18.6181581978245	-0.37583286720842	1.04801431522886	-0.358614249583363	0.719883685317538	0	n.s.
ENSG00000198892	241.517190601873	-0.375911433582669	0.33994009214491	-1.10581670791107	0.26880586180096	0.0905861983304177	n.s.
ENSG00000186364	151.629561874992	-0.00971450372269634	0.337927352820054	-0.0287473140058872	0.977066120824091	0.00194077326869636	n.s.
ENSG00000131788	3609.35473145871	-0.233710624937863	0.24140134607397	-0.968141349411736	0.332973781488881	0.0673769616285316	n.s.
ENSG00000265241	4170.64731854549	0.0270372132241667	0.192868483653238	0.140184714018789	0.888514049086685	0.00591191364695742	n.s.
ENSG00000116489	31681.2003718627	0.233137370099038	0.165424502913621	1.40932791692156	0.158738227631774	0.154964727582092	n.s.
ENSG00000155366	9462.83493577915	-0.219610226578434	0.182939981660743	-1.20044959327532	0.229964778053815	0.105492483935258	n.s.
ENSG00000184599	3.45603477726121	1.23922868746391	1.92743839014655	0.642940751724723	0.520262545314713	0	n.s.
ENSG00000155363	6997.44903506956	-0.352691840911134	0.181511144487684	-1.94308642539061	0.0520057168847552	0.316348451653425	n.s.
ENSG00000120656	2371.20381548684	-0.0391298614749214	0.211254912188863	-0.185225806441552	0.853051928686399	0.0075588613696257	n.s.
ENSG00000197780	7936.31230215555	0.298097633140087	0.24742044673807	1.20482214412807	0.228271969451207	0.106374657022809	n.s.
ENSG00000136628	50900.9044613616	-0.0579234433625969	0.188585893120544	-0.307146215467835	0.75873208181612	0.0136132994876859	n.s.
ENSG00000162813	5803.8002775171	-0.255067170645528	0.197324966838481	-1.29262492593911	0.196140814367731	0.126370770996109	n.s.
ENSG00000067704	26507.3502567125	-0.0657528743528319	0.165994123009879	-0.396115676631026	0.692019693931568	0.0173353413193087	n.s.
ENSG00000232134	7.27777572436179	0.141550435235491	1.37284071396119	0.10310769035037	0.917877501540306	0	n.s.
ENSG00000118873	11723.3180343679	0.270432715194082	0.169156304268634	1.59871496580235	0.109883950717088	0.201202571495027	n.s.
ENSG00000270585	8.84202731114	0.826329454410288	1.22159902754485	0.676432639334224	0.498766000203308	0	n.s.
ENSG00000218283	1348.7832021459	0.119424452107276	0.189574943587129	0.629959053910454	0.528721374209225	0.0335785713010857	n.s.
ENSG00000213033	11.7678849412834	-0.288346066170619	1.08586429812447	-0.265545212849024	0.790589484740474	0	n.s.
ENSG00000143776	9197.6438207788	0.65746426673689	0.184259896194376	3.56813544518299	0.000359530647454682	1.54237397455433	n.s.
ENSG00000132196	750.992715424026	0.142004601114421	0.260435400149651	0.545258444254591	0.585575780468967	0.0283946193992751	n.s.
ENSG00000230739	4.4778622578313	5.86133159005814	2.3775187245703	2.46531458595242	0.0136893004194875	0	n.s.
ENSG00000127603	45531.5746851768	0.337730872666295	0.174479516291801	1.93564769002151	0.052910865238736	0.311869793242248	n.s.
ENSG00000185860	350.416223462672	1.45370315751271	0.340791930781322	4.26566190748665	1.99310412268624e-05	2.56281663976999	n.s.
ENSG00000117461	4721.92977443416	-0.554622301110281	0.23265608973596	-2.38387184165142	0.0171315673165941	0.523569265200589	n.s.
ENSG00000226957	6.05982731759115	0.0708893565348761	1.96163635879071	0.0361378683756541	0.971172427439188	0	n.s.
ENSG00000117472	478.098015398849	0.276951515310883	0.433650736692981	0.638651089175852	0.523049937782723	0.0347233881004092	n.s.
ENSG00000085999	3595.84169661571	-0.748492287141944	0.245527541130158	-3.04850642700469	0.00229981993371297	1.00706342416007	n.s.
ENSG00000085998	8262.43095144525	-0.103193816387911	0.192431095558707	-0.536263726443467	0.591776296265213	0.0276136424751576	n.s.
ENSG00000117475	4126.75871792533	0.244098072500617	0.232903431984051	1.04806558847674	0.294608389349327	0.0783851422114907	n.s.
ENSG00000117477	11.106040281747	0.350357741554251	1.15621145113704	0.303022203429747	0.761872940731434	0	n.s.
ENSG00000117479	4796.608438338	0.584133258008171	0.245474974495447	2.37960410917165	0.0173312465471252	0.52135769816369	n.s.
ENSG00000234604	22.3065776378164	0.778794599005864	0.808586476242209	0.963155607827133	0.335469439037068	0	n.s.
ENSG00000099260	2411.99993401013	0.254988209113162	0.217988186934189	1.16973406999409	0.242108002928319	0.100070409835714	n.s.
ENSG00000116580	7194.22956314771	0.114937614275462	0.170590181013141	0.6737645366975	0.500461024425323	0.0378206927701731	n.s.
ENSG00000277610	46.2597950619289	0.0404859967646601	0.610985881025736	0.0662633917115913	0.947168128323199	0.00342208024362255	n.s.
ENSG00000263353	8.5608050804824	0.140955529759688	1.23818491157887	0.113840451810989	0.909364271110602	0	n.s.
ENSG00000127125	3393.09201809391	-0.0677098212875679	0.200028907375247	-0.338500180679119	0.734986290955522	0.0151440722927458	n.s.
ENSG00000236876	94.7616718863961	0.22441166829657	0.416879468558166	0.538313074214779	0.590360926673557	0.0278641977968849	n.s.
ENSG00000288867	13.1425197520951	0.203312183022538	1.05330864014559	0.193022420279811	0.846941409418345	0	n.s.
ENSG00000236334	3.18871450731189	0.267959762739099	2.00021969387016	0.133965165706689	0.893430119828759	0	n.s.
ENSG00000009307	101802.264681189	0.0521621937471414	0.174520130784498	0.298889265740654	0.765024537647924	0.0134881278950741	n.s.
ENSG00000162413	6986.17657878341	-0.00621016600546411	0.19922896062149	-0.0311710003710888	0.975133167023049	0.00203920363250838	n.s.
ENSG00000116273	2031.26171568903	-0.305290772645915	0.243178010591364	-1.2554209646814	0.209325982725941	0.117748732678533	n.s.
ENSG00000117153	5576.57866736309	-0.0105515883796571	0.220849963246131	-0.0477771796950567	0.961893823747543	0.0023910395920407	n.s.
ENSG00000230280	101.849466426469	-0.144816640815586	0.418419830786378	-0.346103674253244	0.729264802228838	0.0152628556005011	n.s.
ENSG00000199471	10.9208868985614	-0.404283641820152	1.13026443735925	-0.35768942953272	0.720575744464838	0	n.s.
ENSG00000159346	14617.9640410064	-0.164520655595306	0.162685948210905	-1.01127760205831	0.31188358300947	0.0718994674074393	n.s.
ENSG00000159348	2835.31612247411	-0.374548232810419	0.179559964713678	-2.08592284704257	0.0369856123662823	0.372371399286766	n.s.
ENSG00000163444	8491.49644647621	-0.0396527108847088	0.166871734148938	-0.237623891709051	0.812172818301856	0.0109899389622536	n.s.
ENSG00000133048	87.0754356834449	6.66639266705974	3.3310919258741	2.00126349419505	0.0453640016261848	0.337586987905701	n.s.
ENSG00000272084	50.8573629542605	-0.092753675576242	0.719401164233122	-0.128931784083387	0.897411626500255	0.00581198947157951	n.s.
ENSG00000127481	58276.4532530657	0.213786223271181	0.167967320033796	1.27278462993972	0.203094476725945	0.122694594426673	n.s.
ENSG00000211454	77.6601379432837	-0.488764269948176	0.512189237300769	-0.95426501447777	0.339949512487141	0.0656986738161136	n.s.
ENSG00000053372	11399.3776632122	0.173903642573559	0.206343425693168	0.842787416121285	0.399347347072987	0.0545303942757675	n.s.
ENSG00000286064	57.0343195017867	-0.134504877148125	0.522406441088383	-0.257471705111248	0.796814655242682	0.0117972962129749	n.s.
ENSG00000162482	47.5851495529122	-0.723115928703063	0.574660067038543	-1.25833683281592	0.208269965854986	0.119025246040629	n.s.
ENSG00000200403	8.12337660730785	-2.12913371236352	1.43261657491082	-1.48618531270033	0.137230111328388	0	n.s.
ENSG00000040487	1206.13621695275	-0.900822979334058	0.205380838808661	-4.38611013841118	1.15395707195942e-05	2.76144927120122	n.s.
ENSG00000235449	6.84253638961215	0.113070727590675	1.39347563103369	0.0811429529677519	0.935328266759461	0	n.s.
ENSG00000226148	6.02395862665416	1.27913395952103	2.40200050176579	0.532528597966862	0.594359940299977	0	n.s.
ENSG00000183155	2463.91632452621	-0.576820282095046	0.175895881515763	-3.27932795881497	0.00104054633708467	1.22445397160911	n.s.
ENSG00000133063	12.2912300355756	2.92030515207773	1.71467191426643	1.70312765245652	0.0885441820616477	0	n.s.
ENSG00000143847	102.544356204205	-0.959583234346962	0.512293066608132	-1.8731138422394	0.0610526662912885	0.289193032422077	n.s.
ENSG00000143379	4432.40752865892	0.16181004736321	0.174905035718718	0.925130867149146	0.354897838691347	0.0635015916785522	n.s.
ENSG00000007923	11744.0881080468	0.0222403327280807	0.163197971832756	0.136278242176149	0.891601323631877	0.00588280609096629	n.s.
ENSG00000116731	2554.36420380778	-0.139431494341294	0.212454905310904	-0.656287479628921	0.511639171847607	0.0360020558544325	n.s.
ENSG00000188672	5.23114792897774	-0.238975284250488	1.55286990847239	-0.153892662190599	0.877694369905995	0	n.s.
ENSG00000127463	17837.0158467966	0.000297683705861803	0.161494864771974	0.00184330137235089	0.998529259126965	0.000182654804613134	n.s.
ENSG00000164008	521.319087144852	-0.052020305398656	0.228493657173488	-0.227666299547032	0.819905673504708	0.0104499997339094	n.s.
ENSG00000163352	4.49907152464318	-2.75709925317059	2.03087418843184	-1.35759234563886	0.174593073120467	0	n.s.
ENSG00000162704	26348.3806868501	0.18342118417418	0.184702531486966	0.993062643470717	0.320679427445293	0.0700257912429571	n.s.
ENSG00000116698	16073.1340391177	0.166418356072415	0.171584501309476	0.969891539167964	0.332100557848059	0.0674062858838478	n.s.
ENSG00000162641	32.0561767432575	-0.262285289311011	0.803905222040014	-0.326263945201684	0.744224664537483	0.0145275396164192	n.s.
ENSG00000121940	3861.19827823081	-0.265361756305663	0.189794294038734	-1.39815455279972	0.162066660925387	0.152232793575522	n.s.
ENSG00000225826	19.2726600290972	-0.0019124197760865	0.93203855836392	-0.0020518676603289	0.998362847621792	0	n.s.
ENSG00000067606	2642.28707564431	0.0410083737308718	0.18060465199306	0.227061558372526	0.820375875326484	0.0104345180515051	n.s.
ENSG00000197429	1281.63573583315	-0.549674623198195	0.302057959732774	-1.81976539762264	0.0687947393058416	0.276872617415133	n.s.
ENSG00000184588	362.721714169558	-0.0778746746067019	0.315882376899895	-0.246530608547943	0.805271513252969	0.0116898823745635	n.s.
ENSG00000163157	60.6619885629701	0.459243215773494	0.502047544061176	0.914740488636937	0.360327883386274	0.0627032802545184	n.s.
ENSG00000084070	4396.10858292819	-0.0452332119810492	0.223650937106421	-0.202249150244006	0.839721950635615	0.00843518675067774	n.s.
ENSG00000169885	18.5999217652564	0.00707118792491658	0.959747851993821	0.00736775592696206	0.994121434483334	0	n.s.
ENSG00000164002	779.032716780268	-0.290695046777339	0.230476387961859	-1.2612790808985	0.207208315370348	0.119523338392767	n.s.
ENSG00000133056	4795.51175507818	-0.184327233860027	0.302685559517165	-0.60897267168629	0.542542553163276	0.0326409432004075	n.s.
ENSG00000163159	6814.60060909538	0.0715502615267289	0.177901411695926	0.402190521394088	0.687543817460733	0.0175896395004394	n.s.
ENSG00000143434	80.8466754963191	-0.539743126575838	0.440427278635351	-1.22549885703768	0.220387320463959	0.110674346616662	n.s.
ENSG00000085465	66.2417270940303	0.787592124849812	0.584004461445931	1.34860634951284	0.177463440131939	0.139236204604454	n.s.
ENSG00000260948	56.3294316674491	0.227103854788968	0.541336480340382	0.419524386470628	0.674832936126134	0.0190182348007086	n.s.
ENSG00000233337	54.7012112099248	0.737093671519078	0.526218219784693	1.40073764800593	0.161292540173941	0.15294226491246	n.s.
ENSG00000243960	33.7669970229547	0.190780496591601	0.669015209395949	0.28516615752855	0.775516846728529	0.0131082108883322	n.s.
ENSG00000116455	9292.88956568963	0.143258236986302	0.179902429544491	0.796310741044626	0.425851444031444	0.0479468472989126	n.s.
ENSG00000199890	14.2131147631999	0.0361265725014473	1.01798142801028	0.0354884396781771	0.971690264370485	0	n.s.
ENSG00000116459	32458.9817025762	0.0218000857443201	0.161707746865432	0.13481163498284	0.89276080643418	0.00588280609096629	n.s.
ENSG00000143110	37.3026188844732	0.142507697131769	0.762484214047069	0.186899209854293	0.851739658727739	0.00765159403832756	n.s.
ENSG00000116473	6651.72531014757	0.0909269281796018	0.180833300285133	0.502821814545388	0.615089554991337	0.0252877305499667	n.s.
ENSG00000204060	348.558033516933	-0.985769925710974	0.315381028927117	-3.12564750347993	0.00177414071036229	1.07447768719835	n.s.
ENSG00000127129	49.9179950946858	-2.08068739023513	0.872674645922646	-2.38426474283013	0.0171132860657055	0.523569265200589	n.s.
ENSG00000230638	5.77339641488428	-0.164066479871761	1.51979606212496	-0.107952957610881	0.914033008437806	0	n.s.
ENSG00000289466	12.9674679945649	0.203440651084587	1.18836205451945	0.171194166214651	0.864071094468541	0	n.s.
ENSG00000143153	11224.5260148511	0.0538922517231419	0.18772922063727	0.287074391190664	0.774055360135199	0.0131179198398907	n.s.
ENSG00000153936	6938.99440590075	0.411751307817867	0.203349247707821	2.02484795227511	0.0428829794243711	0.347872323996038	n.s.
ENSG00000225568	40.2356496377527	0.339112692609182	0.636382427068419	0.53287563921485	0.594119669525742	0.0271397833712226	n.s.
ENSG00000267272	36.9442594442158	-0.617185957382411	0.624675197896794	-0.988010984685164	0.323147268493933	0.0698549358182156	n.s.
ENSG00000134709	1065.28592097875	-0.267640364670154	0.221306352187936	-1.20936594012842	0.226522287877661	0.107146442091199	n.s.
ENSG00000134716	9.63143561374721	1.119842721089	1.19915915815743	0.933856622343357	0.350377857084481	0	n.s.
ENSG00000181218	980.169475893084	-0.343850839472098	0.372409494773999	-0.923313836777357	0.355843679175062	0.0635015916785522	n.s.
ENSG00000196890	180.938941328586	-0.268246566213816	0.57694887413233	-0.464939924906224	0.641974478329405	0.02206358192549	n.s.
ENSG00000168159	14098.4319774542	-0.4196730007954	0.166561411100303	-2.5196292347852	0.0117478505940133	0.599304011851813	n.s.
ENSG00000177674	3028.62532667659	-0.103626724252146	0.176474145501082	-0.587206267285827	0.557065183707864	0.0307878688605878	n.s.
ENSG00000177000	1451.89972899689	-0.609726216812645	0.247199943843177	-2.46653056361313	0.01364290848682	0.573018381416652	n.s.
ENSG00000137968	10.7642949002091	0.554769722984967	1.24306637094095	0.446291313121946	0.655386830377232	0	n.s.
ENSG00000225828	280.657087999999	-0.65938433673765	0.352684810154606	-1.86961365432381	0.0615374877620111	0.288969035051127	n.s.
ENSG00000041988	1044.73221984149	0.237841329491998	0.197089782958102	1.20676640829504	0.227522116093222	0.10680886074941	n.s.
ENSG00000196420	9.4408157166702	0.338977350203601	1.2191601020708	0.278041702339039	0.780980346521219	0	n.s.
ENSG00000155367	37.0658346207368	0.0762918879793002	0.705030978574849	0.108210689030313	0.913828566126968	0.00558956002359606	n.s.
ENSG00000160783	1684.06384508761	-0.137787273565955	0.204632334768959	-0.673340670825676	0.500730583927532	0.0378206927701731	n.s.
ENSG00000066136	4850.76822254298	0.267385039055277	0.20035441320975	1.3345602663384	0.182020309818864	0.136961069258036	n.s.
ENSG00000134668	2309.60181493961	0.416836569988462	0.247771163402165	1.68234496809414	0.0925019660342957	0.227426748525567	n.s.
ENSG00000142961	741.414481594999	-0.723713351476896	0.280326313546941	-2.58168183471549	0.0098320181239631	0.638783452136596	n.s.
ENSG00000116754	24835.4095149308	-0.0100285854174217	0.181242735131283	-0.0553323442738687	0.955873694624136	0.00291074575374024	n.s.
ENSG00000258082	33.6455629515031	-0.234128742893431	0.647587728369129	-0.361539807869824	0.717695952130622	0.0157937569518062	n.s.
ENSG00000238005	44.6291942869459	-0.42279665193391	0.626331668372476	-0.675036363772804	0.499652662072432	0.0378206927701731	n.s.
ENSG00000289419	26.189497517623	-0.0608230267655849	0.736236633046928	-0.0826134207881885	0.93415892951045	0	n.s.
ENSG00000289380	3.26191908635396	0.316946085815289	1.91433456372079	0.16556462586104	0.868499587489271	0	n.s.
ENSG00000235371	13.63443910461	-1.21065274951124	1.06289238779356	-1.13901723581294	0.254695965372618	0	n.s.
ENSG00000077585	16.7776678383654	2.10722559044044	1.22948089201702	1.71391487588184	0.0865443605860904	0	n.s.
ENSG00000086619	47.1936856075492	0.964341327336824	0.621762295915245	1.55098071026854	0.120906306739436	0.188668046819525	n.s.
ENSG00000117791	1739.51581009045	-0.247282561137453	0.209616224376894	-1.17969189585647	0.238122778289018	0.101683184947308	n.s.
ENSG00000186205	11618.7558188475	0.13854651361378	0.218159656635685	0.635069360441581	0.525383179107056	0.0343320613095958	n.s.
ENSG00000123472	7277.7802466669	-0.0415473073116976	0.194465926386134	-0.213648262622629	0.83082136010828	0.009178070303296	n.s.
ENSG00000196369	892.134288512631	0.480433813489663	0.31143843485398	1.54262852532931	0.122920932812085	0.185861878373137	n.s.
ENSG00000143333	1411.52506626675	-0.0980598455624719	0.381451026551088	-0.257070603398517	0.797124270202552	0.0117972962129749	n.s.
ENSG00000261504	15.5928293251399	0.0191730844555375	1.0691726554788	0.0179326363775656	0.985692593131957	0	n.s.
ENSG00000272574	40.1118580834768	-0.213780951278937	0.625450722224173	-0.341803028892041	0.73249913000531	0.0151440722927458	n.s.
ENSG00000031698	20961.7550131066	-0.159578075764154	0.170818141018081	-0.934198644318827	0.350201434912429	0.0639698968371023	n.s.
ENSG00000143126	3321.78012458706	-0.145819213786121	0.194106319021646	-0.751233728613753	0.452512004870522	0.0428295921175467	n.s.
ENSG00000134222	5912.31029859821	1.71539903582034	0.229099890892494	7.4875593748113	7.01661252398119e-14	10.4107794009715	n.s.
ENSG00000134243	6908.26202067867	-0.0360450093856424	0.175416853671628	-0.205482019721531	0.83719554456447	0.0088027921544907	n.s.
ENSG00000143106	14875.9752397603	-0.199560145442224	0.163344769758136	-1.22171126591756	0.221816834426248	0.109569479085618	n.s.
ENSG00000185278	1744.15245458365	0.313728275069591	0.188905499741803	1.66076834977486	0.0967599800543017	0.221210667959008	n.s.
ENSG00000117143	12605.8133440737	0.331884558101323	0.281755118199322	1.17791847126815	0.238829110457137	0.101326369482691	n.s.
ENSG00000163565	3637.61904547349	0.225949491513398	0.197794210298887	1.14234633648763	0.2533100878662	0.0954121206104195	n.s.
ENSG00000004455	41633.8098691195	-0.0668554931303056	0.175894006266355	-0.380089660525821	0.703878860581593	0.0165866837486117	n.s.
ENSG00000173372	9.70734010665221	6.97828109948132	4.79139980398629	1.45641803751706	0.145277092238518	0	n.s.
ENSG00000159189	17.314309712239	4.46989913059388	4.63051630629322	0.965313333314246	0.334387895492992	0	n.s.
ENSG00000173369	30.2294749589607	3.45550694821484	3.05914613515012	1.12956583162552	0.258659215366268	0.0940648948908259	n.s.
ENSG00000117335	18539.9014824943	0.277049498693174	0.198268898005919	1.39734220283457	0.162310690554474	0.152176386249087	n.s.
ENSG00000162757	41.1960432381651	-0.275298874397979	0.63878004854534	-0.430976006568932	0.666485816538299	0.0193857356018635	n.s.
ENSG00000117595	25.6280332962429	5.66289099488781	4.66134356802443	1.21486239155031	0.22441857977562	0	n.s.
ENSG00000117597	5493.87617756565	0.207586086294921	0.24264399675719	0.855517091167308	0.392264946780187	0.0558597419693362	n.s.
ENSG00000177181	136.769938101827	0.451135507513505	0.363665905726937	1.2405218647366	0.214782432107885	0.113736440077557	n.s.
ENSG00000066185	8.78863194474343	1.7171762286224	1.27845486153864	1.34316531641622	0.179218449615903	0	n.s.
ENSG00000134684	29605.5887017447	-0.077348061205538	0.187098107640968	-0.413409104885043	0.679306904976655	0.0185076048915707	n.s.
ENSG00000132716	3450.85276871082	-0.214560213129127	0.237811480236598	-0.902228155325644	0.366935681269972	0.0618056332980372	n.s.
ENSG00000224261	30.4101411311604	0.543445960813892	0.687828938387645	0.790088829481057	0.42947589305914	0.0473309244278149	n.s.
ENSG00000162735	4755.98351582664	0.123835864823934	0.207386981836642	0.597124581915557	0.550424206972207	0.031853531726051	n.s.
ENSG00000171786	31.745469333806	0.400105502449149	0.683768869852304	0.585147291855467	0.558448682183085	0.0305553871712668	n.s.
ENSG00000122218	47794.2199626852	-0.0479763490498942	0.168174301435827	-0.285277528375531	0.77543152761586	0.0131082108883322	n.s.
ENSG00000163362	267.958116421559	-0.381965782349933	0.452775335220101	-0.843609959814294	0.398887396870141	0.0546178397523764	n.s.
ENSG00000137975	25.131102766228	-0.476593090089562	0.857586135567922	-0.555737867396779	0.578390065794279	0	n.s.
ENSG00000244371	6.38656694264695	-1.07054769364198	1.51105039156693	-0.708479147761477	0.478647756944404	0	n.s.
ENSG00000230832	46.9553610651117	-0.81614460281025	0.584592328550061	-1.39609187967707	0.162686828813323	0.151696201038056	n.s.
ENSG00000131791	3706.80767828316	0.122407794851386	0.219203638246928	0.558420452463001	0.576557309964669	0.0292615947672785	n.s.
ENSG00000274210	24.8920860392699	-0.000814659040107144	0.748657423527679	-0.00108815997077604	0.999131774130977	0	n.s.
ENSG00000177144	60.264951033685	0.160609998557819	0.556989083183668	0.288353943383945	0.773075818923757	0.0131233955683899	n.s.
ENSG00000162461	23.5818224206997	0.0420780412766029	0.795681060450516	0.0528830499657467	0.957825089664769	0	n.s.
ENSG00000162460	8.3041132970932	-0.369422813573689	1.2879847253518	-0.286822356121331	0.77424834411943	0	n.s.
ENSG00000162458	2195.34540473794	0.132637741797615	0.221477643590132	0.598876435777306	0.549255286280064	0.0320276719487964	n.s.
ENSG00000224321	2.55935948165499	-0.974053108319101	2.46952687423155	-0.394429037595389	0.693264308927228	0	n.s.
ENSG00000227001	53.9434762176085	-0.00340330690628944	0.567231106785155	-0.00599985943221283	0.99521283351372	0.000541618988208039	n.s.
ENSG00000187952	46.5194109663257	-1.25971504163038	0.716028691653135	-1.7593080505224	0.0785251999515825	0.25630838875699	n.s.
ENSG00000142794	376.348286376527	-0.263610301711952	0.314609513928588	-0.837896789643138	0.402088671960201	0.053495558613409	n.s.
ENSG00000076864	2157.77944425628	-0.293794264585122	0.177854088037287	-1.65188367513671	0.0985582666017523	0.218209677724673	n.s.
ENSG00000090686	10125.2733968032	0.105981842709134	0.164743219554279	0.643315354622016	0.520019495038026	0.0353968116876349	n.s.
ENSG00000186409	21.0048306806757	0.148138290970577	0.961922517775425	0.154002311239336	0.877607913221442	0	n.s.
ENSG00000162510	29.0988743914796	0.359059653565652	0.765328769710916	0.469157397155314	0.63895713486271	0.022475377999646	n.s.
ENSG00000116560	72591.0461355221	0.671292082775359	0.17093766685614	3.92711621213548	8.59704481548681e-05	2.04785664764822	n.s.
ENSG00000116981	15.9633034289827	-1.07368123775255	1.00608575914304	-1.06718659716155	0.285887583573687	0	n.s.
ENSG00000084072	7232.52764455338	-0.187108706514198	0.164752623871423	-1.13569485036076	0.256084296548029	0.0951532744978325	n.s.
ENSG00000116985	717.319860243666	-0.660281677348369	0.22932410520439	-2.87925107899093	0.00398620838354655	0.858767094850736	n.s.
ENSG00000198754	28.9340843211741	-0.671676397638388	0.814755949971228	-0.824389680937104	0.409718176258747	0.0511746820756266	n.s.
ENSG00000285905	8.56889318801448	-1.14641479947924	1.25213500007815	-0.915568049297948	0.359893495715667	0	n.s.
ENSG00000261798	28.9659731554384	0.103294273753556	0.738038664404219	0.139957808087115	0.888693326463902	0.00591191364695742	n.s.
ENSG00000043514	5813.38670254083	0.0805477075096341	0.184534322740615	0.436491739386897	0.662479991333171	0.0198520764847483	n.s.
ENSG00000168389	946.910731672111	1.24043129124331	1.03592696731188	1.19741191260045	0.23114604273552	0.104624811744962	n.s.
ENSG00000228477	43.4171959301746	0.00654424084446289	0.579541562385626	0.0112920992543212	0.990990399817611	0.000863673805036648	n.s.
ENSG00000162643	15.6628781737344	0.946102265426386	1.06897593937172	0.885054780542997	0.376127086584158	0	n.s.
ENSG00000055732	500.811337662967	-0.341912296619762	0.233611175234902	-1.46359563610757	0.143304465619835	0.166390229173721	n.s.
ENSG00000280099	76.7873232648664	0.240838159301141	0.551217255193515	0.436920573570561	0.662168950925001	0.0198520764847483	n.s.
ENSG00000097096	632.032962347937	0.570598252892285	0.314415208605278	1.81479215151015	0.0695558569939407	0.275697801616812	n.s.
ENSG00000227034	3.31496321214738	0.238018446585897	1.89300746536699	0.125735609045658	0.899941213599708	0	n.s.
ENSG00000143515	7561.12085284379	0.148018712247183	0.169977235145884	0.870814918951619	0.383855217958998	0.057490577886624	n.s.
ENSG00000160753	7007.00808631446	-0.340067434655142	0.194394178230197	-1.74937046855612	0.0802270021495857	0.252652873691487	n.s.
ENSG00000116584	10332.4298532079	0.240719757153663	0.209467604607828	1.1491980232664	0.250474335796992	0.096526636648278	n.s.
ENSG00000231700	2.41404684344246	-2.84774531273009	2.66110150885434	-1.07013779942431	0.284557287025558	0	n.s.
ENSG00000171722	16.6764336436408	0.411735113769971	1.11360919231576	0.369730347604048	0.711583417513534	0	n.s.
ENSG00000239887	689.034294174126	0.024006895389146	0.336655925667598	0.0713098851343242	0.943151128060402	0.00399872607062747	n.s.
ENSG00000198574	35.789765357828	3.37110040996525	2.72922367126784	1.23518656439002	0.216761078421654	0.112788253687704	n.s.
ENSG00000152332	24898.1823570917	0.425069902063699	0.216398127836887	1.96429565409227	0.0494958153923133	0.326018791454605	n.s.
ENSG00000162733	1210.66936260711	-0.355513464989726	0.261423053478825	-1.35991627463154	0.17385642026038	0.142112921547487	n.s.
ENSG00000075391	5193.99726015281	0.322178579725103	0.195610018145724	1.64704539562533	0.0995487153907499	0.216465456685296	n.s.
ENSG00000213057	98.273237066803	-0.913261587067814	0.476590062224342	-1.91624135594737	0.0553343815777342	0.305865506501107	n.s.
ENSG00000196660	4.0698216633713	0.0754120885471921	1.72953686440333	0.0436024753789845	0.965221278508951	0	n.s.
ENSG00000154380	33389.76258844	0.47864343512345	0.210736799477407	2.27128549124029	0.0231297009623338	0.466535224107644	n.s.
ENSG00000162676	116.811599051764	-0.400855781675561	0.40356501794104	-0.993286741553316	0.320570236898998	0.0700257912429571	n.s.
ENSG00000233954	5302.23060738532	-0.158580146837533	0.168135998543251	-0.943165938356387	0.345596032787105	0.0644784388459315	n.s.
ENSG00000287601	6.20347377696517	-0.139454167968247	1.42337648633944	-0.0979741967825307	0.921952782756968	0	n.s.
ENSG00000203667	107.965556361791	-0.333919255729765	0.389770072122942	-0.856708299616293	0.391606115332386	0.0558743537393323	n.s.
ENSG00000081985	202.698224088269	0.0932246183850533	0.446911905710133	0.208597303392313	0.834762615850474	0.00912230709659236	n.s.
ENSG00000162551	17245.0225383647	-0.257297091095713	0.166213280211429	-1.54799358251292	0.121623841610781	0.18788551268311	n.s.
ENSG00000000971	441.737730756506	-0.121227617116527	0.299556166626715	-0.404690774627223	0.685704824218266	0.0178247766725116	n.s.
ENSG00000054523	15476.505416555	0.103073335991717	0.167090029509216	0.616873049184734	0.537318464572668	0.0331303976168256	n.s.
ENSG00000171793	30428.2974556491	-0.00107208126561493	0.199761616685618	-0.00536680310963921	0.995717931213728	0.0003899037762831	n.s.
ENSG00000135744	61.1843577754817	0.538516579530137	0.628321952274734	0.857071088445229	0.391405598218619	0.0559866566639557	n.s.
ENSG00000084623	30917.3718765824	-0.166969865192116	0.170570384838621	-0.978891296693084	0.327633692963852	0.0681101935348047	n.s.
ENSG00000163263	4.399542405501	2.07501220339616	1.7395127457708	1.19286978979663	0.232920372349264	0	n.s.
ENSG00000143612	29094.8792311384	0.0554050559327563	0.190689616190345	0.290550985626042	0.77139475123787	0.0133096267466943	n.s.
ENSG00000160058	5955.66733702621	-0.207433902550264	0.18721263518255	-1.10801230028089	0.267856503774667	0.0914557891341109	n.s.
ENSG00000229994	116.447808093041	-0.137372260473538	0.40935812748924	-0.33557965812502	0.737187865784978	0.0151440722927458	n.s.
ENSG00000116586	2911.24757934901	-0.173166556246881	0.172362122001446	-1.00466711732307	0.315057166926114	0.0718539516770265	n.s.
ENSG00000182866	6.42102339526921	1.02705419070365	1.95573125783869	0.52515098206216	0.599478237421416	0	n.s.
ENSG00000130762	3763.74645060706	-0.646130308814628	0.31017767924208	-2.08309737307162	0.037242348789355	0.371371078484807	n.s.
ENSG00000272088	13.8296513153889	-1.15838353324525	1.18488947131387	-0.977630033255988	0.328257337720237	0	n.s.
ENSG00000158109	4249.11016580652	-0.12711207932949	0.234252134560904	-0.54262933214144	0.587385039085849	0.0283946193992751	n.s.
ENSG00000116213	3182.8273544118	-0.0936502177957883	0.192513332979849	-0.486460944528922	0.62664038948706	0.0235549633981139	n.s.
ENSG00000227589	4.04533791548341	-1.74595820232349	2.25515247026301	-0.774208496031252	0.438807504874682	0	n.s.
ENSG00000162591	3304.87651395454	-0.688855710622334	0.804776829787573	-0.855958677145517	0.392020636825751	0.0558597419693362	n.s.
ENSG00000081019	1973.60418381495	0.793147527645785	0.205168527833812	3.86583427789783	0.000110710097345169	1.95308235212557	n.s.
ENSG00000134242	27.140616993189	-0.936966842967618	0.773745542061743	-1.21094958488672	0.225914727188981	0.107146442091199	n.s.
ENSG00000188761	27.9676263016456	-0.228800855252196	0.787324928594845	-0.290605373896317	0.771353149609141	0.0133096267466943	n.s.
ENSG00000163349	10653.9051185413	0.261250684244782	0.18651319046343	1.40070889139611	0.161301142765102	0.15294226491246	n.s.
ENSG00000118655	2371.19041321304	-0.580989135187817	0.177320176683316	-3.27649761045202	0.00105103202076385	1.22290135851752	n.s.
ENSG00000235674	2.67091424713322	-1.74462144800516	2.44568570653171	-0.713346544629912	0.475631342391536	0	n.s.
ENSG00000221340	2.88838164389673	-1.2220477493547	2.39985776041544	-0.509216741721873	0.61060030938076	0	n.s.
ENSG00000179172	6.30440005588327	-0.245950900039241	1.59215849831112	-0.154476391829164	0.877234124367099	0	n.s.
ENSG00000143669	2122.03450188698	0.0998618000661369	0.223866333888906	0.446077792633588	0.655541053609114	0.0201266524090395	n.s.
ENSG00000286918	10.0897615366088	0.0150674549746395	1.19558350572205	0.0126025952202643	0.989944850017288	0	n.s.
ENSG00000184292	768.414865095112	1.14693766746538	0.273526132159524	4.19315572669477	2.75100452098031e-05	2.44580452120902	n.s.
ENSG00000185839	619.23150434929	-0.0218666214723725	0.245207897252039	-0.0891758451396724	0.928942161668904	0.00462845781671625	n.s.
ENSG00000162601	4955.62434935883	0.160061545859848	0.171885994056598	0.931207610825722	0.351746181713825	0.0635757589095994	n.s.
ENSG00000235643	8.70200556651727	0.713350531195757	1.29573284005513	0.550538281614755	0.581950227496867	0	n.s.
ENSG00000116661	406.723539480384	-0.414519555766728	0.30179335299199	-1.37352115829314	0.169590388193341	0.145012218806059	n.s.
ENSG00000132879	259.754600218068	-0.606496098682027	0.362013257611095	-1.67534223106706	0.0938671040359274	0.22415686574368	n.s.
ENSG00000116663	6.18064503069529	2.5388383119307	1.77281149064561	1.43209716618326	0.152116015373034	0	n.s.
ENSG00000117133	6667.46078817234	0.255341863880605	0.20477078710274	1.24696431309068	0.212410583143807	0.115042658957013	n.s.
ENSG00000174021	2130.19053431662	0.109025655782708	0.198273347051592	0.549875499677417	0.582404769741353	0.0283946193992751	n.s.
ENSG00000285851	13.4649827818922	-1.18311588408517	1.04554100580325	-1.13158247980549	0.257810009337572	0	n.s.
ENSG00000117151	530.26945853217	-0.0784287601731009	0.256771681505948	-0.305441627024919	0.760029821768938	0.0136132994876859	n.s.
ENSG00000180869	5.77851168817252	0.712563256962094	1.49651472259205	0.476148511073713	0.633968578505615	0	n.s.
ENSG00000117155	6630.71836448718	0.112691716425837	0.203718136536014	0.553174687055491	0.580143798312842	0.0287049271173391	n.s.
ENSG00000188610	739.074641034907	1.06928577840735	0.251445551731551	4.25255396662951	2.1134626269029e-05	2.54461309245719	n.s.
ENSG00000257315	106.578171068996	-0.12640658443976	0.497908724473952	-0.253875014086789	0.799592118387026	0.0117972962129749	n.s.
ENSG00000117394	22151.0449880759	0.385245502309897	0.206409758760682	1.86641128124452	0.0619838459859987	0.287450020638725	n.s.
ENSG00000215817	406.99315757213	0.165589481515237	0.250622923085132	0.660711635938381	0.508797260182066	0.036127844051198	n.s.
ENSG00000116701	191.768630781892	1.62375632605089	0.574799843800094	2.82490738918086	0.00472942834968161	0.814935592938935	n.s.
ENSG00000088035	2332.589165911	0.0479008080816877	0.23347803606998	0.205161945371729	0.837445600190429	0.00880200644010348	n.s.
ENSG00000125459	2123.11805674357	0.0392838894554046	0.196525725727731	0.199891842708821	0.84156517027355	0.00823618990913063	n.s.
ENSG00000143365	241.169844224322	-0.300040076750609	0.512179420932554	-0.585810488450139	0.558002874640946	0.0305553871712668	n.s.
ENSG00000162909	57375.6575158954	0.117802436073581	0.197032428434555	0.597883490598655	0.549917676464997	0.0320276719487964	n.s.
ENSG00000188460	4.80451966134657	-0.11752678558824	1.76533627347242	-0.0665747298995136	0.94692026372059	0	n.s.
ENSG00000233771	5.16380390249238	1.52403353171798	1.64872318261699	0.924371991481858	0.355292672126824	0	n.s.
ENSG00000278467	22.6101401703896	-0.728516191641174	0.851831110527045	-0.855235483463883	0.392420796051376	0	n.s.
ENSG00000229930	3.8426466796177	0.279121829248134	1.8383352874536	0.151834015890955	0.879317852360638	0	n.s.
ENSG00000143514	6820.85687255961	0.204030460563953	0.181923521667586	1.12151776028589	0.262067535968185	0.0928026634523847	n.s.
ENSG00000116741	3753.70143070014	0.296271996357962	0.335294281417713	0.883617803158603	0.376902565223561	0.0588601381580184	n.s.
ENSG00000143575	10517.3017949688	-0.0941835975676569	0.177527622527179	-0.530529256387906	0.595745030056201	0.0267643313342026	n.s.
ENSG00000198715	4079.63032866536	-0.278802274684604	0.1732372056033	-1.60936718941912	0.107536075267162	0.203993039594341	n.s.
ENSG00000176092	104.145877669408	0.218835772343046	0.751614480398531	0.29115427928825	0.770933328286796	0.0133096267466943	n.s.
ENSG00000143643	2987.46361464051	-0.234349002850222	0.199281331420993	-1.17597068013936	0.239606592615345	0.100936520592056	n.s.
ENSG00000173409	2790.30025367122	-0.449493985679984	0.212087040553074	-2.11938449660954	0.0340579859360309	0.38774070197971	n.s.
ENSG00000160055	830.617602871482	-0.198129020552125	0.20841326633601	-0.95065455302013	0.341779765780391	0.0653377153436179	n.s.
ENSG00000116717	3233.57788416211	0.237630681038839	0.234921970644992	1.01153025571176	0.311762707727577	0.0718994674074393	n.s.
ENSG00000172380	24207.3082832343	0.459890241844982	0.241380448245582	1.90525059170114	0.0567475046613256	0.301222218340279	n.s.
ENSG00000116729	12499.9670071676	-0.183580978590537	0.261675535751404	-0.701559578595618	0.482953867188963	0.0402392680801032	n.s.
ENSG00000196482	180.673251942896	-0.758968278090225	0.518545061135739	-1.46364961306912	0.143289709315981	0.166390229173721	n.s.
ENSG00000160716	7.17168747277494	0.215896085065313	1.47513443164827	0.146356888181423	0.883639659012283	0	n.s.
ENSG00000143603	15.4518755037267	0.978215188699559	1.02240218983505	0.956781194744287	0.338677705890083	0	n.s.
ENSG00000163220	4.91130649282138	1.62736975249708	2.11892632890998	0.768016202495453	0.442477559010634	0	n.s.
ENSG00000237008	4.75650858730085	-0.38386201682349	1.69321065863808	-0.226706591330016	0.820651901418581	0	n.s.
ENSG00000273727	7.48151678071859	-0.542150568268777	1.41875343632133	-0.38213163358005	0.702363728890365	0	n.s.
ENSG00000270231	4698.3861924505	-0.0380052421448255	0.210484288578401	-0.180560945434506	0.856712212966327	0.00747309885248492	n.s.
ENSG00000231767	14.8043774442628	0.617384479699726	0.965603227584446	0.639376984317022	0.522577717897548	0	n.s.
ENSG00000186891	11.1491584021866	-0.7069659385121	1.1565795714019	-0.61125577175393	0.54103026623449	0	n.s.
ENSG00000078808	27020.9215269383	-0.126748753228373	0.174611829549238	-0.725888695832211	0.467907006926056	0.0409600214867596	n.s.
ENSG00000176022	6020.5862244593	0.123990717593966	0.194397564718279	0.637820323385497	0.523590648348072	0.0346423243814091	n.s.
ENSG00000184163	120.761020858902	0.20095903625022	0.452644051469826	0.443967032368294	0.657066419367036	0.0200361493202166	n.s.
ENSG00000260179	38.4888623601112	0.276110398177771	0.689269757871825	0.40058394412992	0.688726468657254	0.0175414486264118	n.s.
ENSG00000160087	9476.96742667052	0.00460948602328591	0.190343185117139	0.0242167116224791	0.980679748092257	0.00164712080016718	n.s.
ENSG00000023902	557.518838441977	0.0523739664039995	0.22658856240299	0.231141262597588	0.817205060004942	0.0107943001328562	n.s.
ENSG00000143401	26622.4067822655	0.521819213603781	0.176135429400152	2.96260221683334	0.00305050505977202	0.922524425558908	n.s.
ENSG00000222222	3.26174346605239	1.36911220471906	2.04581501445856	0.669225807339872	0.503351446068374	0	n.s.
ENSG00000118298	40.4855589620873	-0.410593529247723	0.6257426933719	-0.6561699139229	0.511714804490423	0.0360020558544325	n.s.
ENSG00000117362	11047.2067216571	-0.199053297547347	0.162796341417742	-1.22271358074668	0.221437895708592	0.109846394109785	n.s.
ENSG00000118292	21.756368958371	0.166535584778063	0.806661156978154	0.206450482135429	0.836439041007424	0	n.s.
ENSG00000159208	34.1343309550821	1.19211130146772	0.795672090127271	1.4982444605755	0.134069748064337	0.175801062709123	n.s.
ENSG00000266472	10424.083677462	-0.0749331318556632	0.182936703234051	-0.409612344220466	0.68209034019999	0.0181632175186138	n.s.
ENSG00000117360	6822.4988684566	-0.0385480037830168	0.184980548014809	-0.208389499310656	0.834924854698045	0.00912230709659236	n.s.
ENSG00000131584	8977.2237010026	-0.266141265153682	0.179876414474232	-1.47957844240779	0.138985783096612	0.170594974039528	n.s.
ENSG00000127054	10966.7905096605	-0.158066236284362	0.194365675317622	-0.813241515128939	0.416079601405495	0.0492739247249983	n.s.
ENSG00000240731	423.324111909202	-0.452640209540507	0.246806716364062	-1.83398659570035	0.0666559839195573	0.280536532181474	n.s.
ENSG00000224051	3355.2572912114	-0.36841293065224	0.208115509429921	-1.77023294256835	0.0766883436674468	0.260251675428247	n.s.
ENSG00000169962	492.401318129783	-0.341541580080134	0.263802211045116	-1.29468808743882	0.195427851042314	0.126632760672315	n.s.
ENSG00000107404	15803.9748858398	0.0253132736562768	0.230259370678778	0.109933739424616	0.912461924509377	0.00558958911581209	n.s.
ENSG00000162576	816.713446403936	0.0234154615266119	0.422313892399531	0.0554456340367312	0.95578344102406	0.00291074575374024	n.s.
ENSG00000175756	14099.3784807783	-0.164897148834174	0.17004258932746	-0.969740283809862	0.33217596534643	0.0674062858838478	n.s.
ENSG00000223663	4.14302624241337	0.123106646695738	2.14860302312269	0.0572961339860817	0.954309299928162	0	n.s.
ENSG00000186501	2322.15908436303	-0.406334021768172	0.175904664159714	-2.30996729796339	0.020889964679532	0.48948531517348	n.s.
ENSG00000206888	7.08952058601125	0.961909479525902	1.37717672047663	0.698464812266787	0.484886556214484	0	n.s.
ENSG00000241547	65.9608307521084	-0.204718248498253	0.479746960892311	-0.426721303491918	0.669582331969442	0.0191624015379287	n.s.
ENSG00000142765	76.6844272494578	0.664652210867484	0.581609206545409	1.14278144738342	0.253129343542277	0.0955153554641829	n.s.
ENSG00000142733	2514.06924116422	-0.355285552777417	0.216719761201254	-1.6393777420578	0.101134614213782	0.213249132342702	n.s.
ENSG00000136631	6075.09958091178	-0.0919134610347057	0.192030739882256	-0.478639311034591	0.632195247143811	0.0226529973195215	n.s.
ENSG00000160712	1182.24944163778	-0.409380425058914	0.241799205745512	-1.69305942836626	0.0904441558708637	0.231539054205822	n.s.
ENSG00000117054	11573.6145650906	0.0273075465957781	0.200011800689165	0.136529677257475	0.891402565144792	0.00588280609096629	n.s.
ENSG00000179456	54.4555185903922	0.957626443899782	0.647871136058443	1.47811252979388	0.13937766089011	0.170189887640376	n.s.
ENSG00000231181	26.1949713074166	0.074223218351581	0.795233863982664	0.093335082562831	0.925637361862754	0	n.s.
ENSG00000188807	5451.71703329804	-0.0203671125724695	0.237013726124193	-0.0859322069887096	0.931520308722256	0.00448811098507526	n.s.
ENSG00000171603	20223.4255276684	0.0997738501807399	0.171352095189968	0.582273885067623	0.560382212970139	0.0305553871712668	n.s.
ENSG00000178585	652.390628784545	-0.382669424971581	0.213779527148106	-1.79001904474449	0.0734508498123598	0.264017243952693	n.s.
ENSG00000162441	3178.43162514821	0.106192231100359	0.286475721183572	0.370684924577994	0.710872220097597	0.0161866376373115	n.s.
ENSG00000202415	24.2777294941929	-0.124946195258387	0.755087904890187	-0.165472383346623	0.868572185069741	0	n.s.
ENSG00000174827	77.8161145902164	-0.316001222236387	0.511566575950671	-0.617712800429045	0.536764672629747	0.0331303976168256	n.s.
ENSG00000117281	54.7534662514597	-0.104024328256764	0.520523918496365	-0.199845433726195	0.841601467014004	0.00823618990913063	n.s.
ENSG00000265491	4633.81622096453	0.219638591602222	0.182702074620301	1.20216802167509	0.229298436283558	0.105492483935258	n.s.
ENSG00000186141	5335.33657326799	0.0791675114041848	0.215541050014183	0.367296676892756	0.713397732589867	0.0160610096595283	n.s.
ENSG00000171608	4499.65087905673	-0.0202345549567483	0.179664489642441	-0.112624119529786	0.910328562089128	0.00565790969748949	n.s.
ENSG00000229785	8.81793032601526	0.654439426194475	1.49700472938193	0.437165904255142	0.661991034790915	0	n.s.
ENSG00000269713	3673.15675933176	0.044831925892853	0.190741913069325	0.23503972027668	0.81417790429844	0.0108655550374503	n.s.
ENSG00000162825	1185.1596093923	0.138028190316322	0.217532958028149	0.634516220289068	0.52574398463382	0.0341845511154357	n.s.
ENSG00000268043	843.781122062115	-0.120885544554525	0.230383789879567	-0.524713759669106	0.599782190583921	0.0262334277877976	n.s.
ENSG00000049245	10371.1943908865	0.17231131392508	0.206780611761026	0.833304981824011	0.404672747370449	0.0527088331689096	n.s.
ENSG00000269925	47.9645791687679	0.232520081907641	0.584700814497391	0.397673606983968	0.690870794891453	0.0175414486264118	n.s.
ENSG00000049246	872.650531964012	-0.0425588368972187	0.302517465749773	-0.140682247194353	0.888120970288943	0.00591191364695742	n.s.
ENSG00000049249	12.9261021758227	0.31812880998909	1.18606495197535	0.268222081311195	0.788528379101925	0	n.s.
ENSG00000116288	22698.533360259	-0.0802363532900588	0.16093008348167	-0.498578957732273	0.618076032093422	0.0248161093465723	n.s.
ENSG00000200344	6.80335870236698	-1.14511953610095	1.44552002984698	-0.792185173817457	0.428252712188456	0	n.s.
ENSG00000116285	2128.48779908532	0.358053730319893	0.333095558991198	1.07492796182658	0.282406981974358	0.0839470797643174	n.s.
ENSG00000162368	24586.8155472243	0.104289552039279	0.1883018329458	0.553842468805372	0.579686660840705	0.0288098250598251	n.s.
ENSG00000175262	3.85117552519564	-1.22397203249916	2.1669767281465	-0.564829338774705	0.572189849426768	0	n.s.
ENSG00000185031	3.29073730610159	-0.737917455588782	2.26594513600306	-0.325655482060968	0.744685029744459	0	n.s.
ENSG00000265996	7.41959256874408	1.11483654864262	1.35945263817146	0.820062808618429	0.412180302613922	0	n.s.
ENSG00000143226	23.0397028557142	0.102449944608926	0.773168092285371	0.132506689853301	0.894583531946763	0	n.s.
ENSG00000082497	1607.16697955346	0.226446705224376	0.331309760892753	0.683489386531168	0.494297654503579	0.0383411605564993	n.s.
ENSG00000228110	15.6594168951363	0.269981741178902	0.995123331607572	0.271304804744915	0.786156611358021	0	n.s.
ENSG00000132768	6386.80877872203	0.138628691007816	0.228429656410325	0.606876940526494	0.543932582346185	0.0323551377946317	n.s.
ENSG00000162434	17636.5715933097	0.0580974102035972	0.183129944283728	0.317246916831829	0.751056252620586	0.0136917214341201	n.s.
ENSG00000230667	269.721754606223	0.144680710585497	0.318984589145583	0.453566459035002	0.650140899228455	0.0205894436555954	n.s.
ENSG00000142867	2191.84583300014	0.172496247999037	0.23619212682296	0.730321752546534	0.465193534905634	0.0412969592935012	n.s.
ENSG00000077152	6601.47756515831	0.221309076718529	0.178450962123046	1.24016746161296	0.214913460789257	0.113736440077557	n.s.
ENSG00000244414	30.1200427156401	0.0444271846772814	0.71566416178151	0.0620782582806555	0.950500510976829	0.00328450049616325	n.s.
ENSG00000230721	3.58652455519542	1.06138330722823	1.95815185770262	0.54203319474593	0.587795638553112	0	n.s.
ENSG00000203747	14.5610101599783	7.56311087690076	4.78917996717579	1.57920790797945	0.11428837669055	0	n.s.
ENSG00000163545	1404.11946999583	0.0237132931514379	0.215777462530725	0.109896987726701	0.912491071520702	0.00558958911581209	n.s.
ENSG00000162873	31.4061003450513	8.67189094962747	4.78679710523518	1.8116270146782	0.0700438478522344	0.274487772661216	n.s.
ENSG00000235363	222.911788754665	0.156446217040431	0.296052924793251	0.528440031962815	0.597193958720151	0.0265308345867513	n.s.
ENSG00000186007	3.99714004391562	5.70027377175194	3.12153576952531	1.82611195021442	0.0678334005144981	0	n.s.
ENSG00000162736	12937.0207920921	-0.118275753551111	0.177301198800901	-0.667089418182263	0.504715018902255	0.0370627040759499	n.s.
ENSG00000237074	62.7219525614138	0.0836441087456649	0.518484321426337	0.161324277878957	0.871838002714356	0.00666717965385226	n.s.
ENSG00000196352	94335.0528127005	0.29342383655242	0.204811227602511	1.43265503550364	0.151956445363695	0.160159994784977	n.s.
ENSG00000117322	99.4173320348077	-0.240086879073283	0.464224990392033	-0.517177842732103	0.605032017850339	0.0260707278199274	n.s.
ENSG00000143469	130.621987051764	0.888397056866517	0.405416433980666	2.19131979467039	0.0284286586002773	0.425753064689791	n.s.
ENSG00000092847	9866.16379133401	-0.085435119241533	0.168810007936023	-0.506102216841978	0.612784894400025	0.0253310451222427	n.s.
ENSG00000286899	3.13584600182003	-0.634215965198952	2.3557775010344	-0.269217260509735	0.787762498490159	0	n.s.
ENSG00000126070	4871.50752734816	0.149853004868418	0.173360246957906	0.864402350008212	0.387366902379504	0.0569242655519785	n.s.
ENSG00000269887	29.8762935768386	1.21101332575724	0.696401220778282	1.7389592229661	0.0820419357702259	0.248400125084016	n.s.
ENSG00000143816	1815.86786731672	-0.421533725122017	0.307352231563256	-1.37150045398405	0.170219002094583	0.144514876934868	n.s.
ENSG00000264483	10.1218999298851	-0.408879440000406	1.27923407544478	-0.319628321234518	0.749250102499206	0	n.s.
ENSG00000143761	41335.971496913	-0.0423431118609678	0.194974039845511	-0.217173075423368	0.828073466646578	0.00928682737958421	n.s.
ENSG00000185630	14834.8378881084	0.18738785519406	0.28899769737187	0.648406049245911	0.516722358802055	0.0356688641323928	n.s.
ENSG00000214973	227.899659297142	-0.396981444368082	0.351083786896154	-1.13073135013638	0.258168181998147	0.0943554298353585	n.s.
ENSG00000225159	102.373330098836	-0.22470571477358	0.397396701653409	-0.565444337707557	0.571771574328339	0.0297545778454404	n.s.
ENSG00000142784	3090.45451185896	-0.073260773403865	0.17878723197608	-0.409765130284395	0.681978247648375	0.0181632175186138	n.s.
ENSG00000158195	18712.8004462989	0.104877868408708	0.16446599481189	0.637687252788414	0.523677285046254	0.0346423243814091	n.s.
ENSG00000142748	4.45678090501262	4.41501514866775	2.74763772857838	1.60684034243192	0.108089395968042	0	n.s.
ENSG00000162746	89.5367012353461	0.439154538783648	0.457264870224651	0.960394220898478	0.336856845561342	0.0663316457623029	n.s.
ENSG00000270629	1705.50232263442	0.765600741587949	0.204313547094718	3.74718540436784	0.000178829907913307	1.77807036498466	n.s.
ENSG00000135801	5738.79800037588	0.0531871816348351	0.196774527545369	0.270295054437734	0.786933269798139	0.0123006093840527	n.s.
ENSG00000186827	7.91658049516666	-0.0804965156477676	1.29059427127758	-0.0623716666339167	0.950266857767035	0	n.s.
ENSG00000162599	5333.43454014567	0.790567878483502	0.245715915370777	3.21740607355678	0.00129355373632502	1.16614747769087	n.s.
ENSG00000272033	5.32393940098324	3.71916429980693	1.96777301028431	1.89003725550112	0.0587529776242529	0	n.s.
ENSG00000143162	9727.36872785904	0.0538807304430681	0.21418950650553	0.251556349898388	0.80138400147024	0.0117972962129749	n.s.
ENSG00000198821	4.08464452364962	0.913827405871471	2.11141587781203	0.432803132473566	0.665157797452999	0	n.s.
ENSG00000009724	188.385566558014	-0.419792949999471	0.413365291103699	-1.01554958540087	0.30984392262795	0.0725239151790567	n.s.
ENSG00000162779	5.72813585540032	-1.98385190114497	1.84783910739138	-1.0736064050217	0.282999125700548	0	n.s.
ENSG00000236539	6.98859430709315	1.09245794879213	1.35392336233717	0.806883150983012	0.419733806959914	0	n.s.
ENSG00000134255	3281.06771492302	0.254045391297668	0.180217631740744	1.4096589154114	0.158640421563814	0.154964727582092	n.s.
ENSG00000171819	2.59329297469087	-0.334550704499333	2.46882486038084	-0.13551010031863	0.892208579017513	0	n.s.
ENSG00000120942	3796.33891580127	-0.0234038883320794	0.250639439274451	-0.0933767183641517	0.925604285748736	0.00462845781671625	n.s.
ENSG00000238199	10.355903065146	-0.0542988670710685	1.12713215871341	-0.0481743570630168	0.961577286552293	0	n.s.
ENSG00000143373	4573.84924953459	-0.232989216020372	0.192913878420749	-1.20773693384681	0.227148466628662	0.107085645732823	n.s.
ENSG00000143393	11163.7484987445	-0.338621337046936	0.166800559506523	-2.03009712946253	0.0423466672621677	0.347897019453818	n.s.
ENSG00000265753	8.13409459131069	-0.577335230275008	1.40951677132819	-0.409597985649354	0.682100874825566	0	n.s.
ENSG00000143390	12251.2723277284	0.122202677457169	0.203736953013355	0.599806150282213	0.548635434003181	0.0320276719487964	n.s.
ENSG00000143416	6707.95918119935	-0.310350858740411	0.18825199696585	-1.64859265103419	0.0992311153086	0.217153287229912	n.s.
ENSG00000159377	29152.3388886735	-0.15576522102118	0.162465672921373	-0.958757737682618	0.337680804293455	0.0662380456561324	n.s.
ENSG00000143375	669.807876680311	-0.61017522659417	0.235551329850301	-2.59041299822825	0.00958608491010235	0.645176908839501	n.s.
ENSG00000143367	6809.93579633977	0.291490477808029	0.27191147997092	1.07200504310889	0.283717766999446	0.0832023318921034	n.s.
ENSG00000232536	22.8008972712177	1.02813856517971	0.802941683802292	1.28046480326069	0.20038171561492	0	n.s.
ENSG00000207606	3.31583741233691	2.16246772235802	2.00971110181349	1.07600924352097	0.281923122429578	0	n.s.
ENSG00000223861	36.7836336139081	0.464797961583599	0.634591525126638	0.732436446406757	0.463902220108114	0.0412969592935012	n.s.
ENSG00000117676	8271.90907247836	-0.290442676028741	0.165727379035245	-1.75253285075469	0.0796822262406579	0.253999422775983	n.s.
ENSG00000250575	4.63113408265487	0.79446942367469	1.65699994047451	0.47946255414299	0.63160960128078	0	n.s.
ENSG00000117682	5101.46567068636	-0.267269757202468	0.17210388188493	-1.55295600700724	0.120433645045989	0.188864504961914	n.s.
ENSG00000120948	28522.5429342676	0.0334571902383871	0.174373044236998	0.191871343330532	0.84784298506743	0.00782056637631679	n.s.
ENSG00000219201	2132.82835757258	0.275220376436133	0.238450070913332	1.15420547111586	0.24841594007192	0.0979654497108975	n.s.
ENSG00000235613	8.47881381402028	0.380150284040258	1.35073608629552	0.281439348439149	0.778373441527351	0	n.s.
ENSG00000235927	149.387655732755	-0.148534076849992	0.402716718051827	-0.368830173151333	0.712254312917324	0.0161544805447205	n.s.
ENSG00000162614	5236.66932495293	0.127931328688309	0.299715854254594	0.426842046799558	0.669494378825676	0.0191624015379287	n.s.
ENSG00000162616	6118.92844885851	0.417968081647618	0.195146619288412	2.14181564185795	0.0322083202235967	0.400035031906638	n.s.
ENSG00000285928	54.6897907447157	0.777256001154913	0.540633534653976	1.43767626559159	0.150525930420663	0.160159994784977	n.s.
ENSG00000162613	29209.5721570314	0.257714705474918	0.16037081557798	1.60699254752873	0.10805600293286	0.203545499378089	n.s.
ENSG00000169418	1050.39452107263	-0.181879454777439	0.25091692521947	-0.724859252194145	0.468538381119553	0.0408574559304246	n.s.
ENSG00000143624	1210.70643987945	0.950023150912393	1.13307755031772	0.838444950785587	0.401780852716659	0.053495558613409	n.s.
ENSG00000143554	19.3661539823089	0.115598532403832	0.860153864221339	0.134392853665173	0.893091932321364	0	n.s.
ENSG00000143614	305.918830964368	0.982944959724665	0.38625267076001	2.54482372326533	0.0109332916044874	0.615934637272081	n.s.
ENSG00000171385	7.41592115461228	2.54844209670177	1.44703814992564	1.76114368293105	0.07821408709508	0	n.s.
ENSG00000143473	231.076723012876	0.552804599617144	0.328586504275095	1.68237158990052	0.0924968068699054	0.227426748525567	n.s.
ENSG00000234004	21.7643291519099	0.781685443258331	0.827276606112729	0.944890061537428	0.344715005938228	0	n.s.
ENSG00000226986	89.2359528593593	-0.443658161985656	0.466866354221401	-0.950289430742016	0.341965207833142	0.0653377153436179	n.s.
ENSG00000078369	44309.9443615611	0.0629457048282625	0.204699467320626	0.307503022123985	0.758460523071235	0.0136132994876859	n.s.
ENSG00000168765	6812.51392463207	-0.0733222091005453	0.265404625630211	-0.276265754323006	0.782343956808362	0.0125917872223598	n.s.
ENSG00000241720	5.75883139644806	-0.160263739926024	1.61425052788296	-0.0992805869707257	0.920915491610965	0	n.s.
ENSG00000134202	26228.8327614496	0.0439233337659948	0.182060282169034	0.24125708937007	0.809355866402848	0.0111495700527898	n.s.
ENSG00000198758	156.40511606894	0.874558939180156	0.41569802088221	2.10383233801338	0.0353930748560871	0.381928242421787	n.s.
ENSG00000225972	266.130756361561	-0.139049115889075	0.287968142952876	-0.482862841921473	0.629193126985874	0.0231432951937162	n.s.
ENSG00000225630	34489.4822305792	0.116318425682262	0.209847481561942	0.554299841086861	0.579373659054096	0.028946602350764	n.s.
ENSG00000237973	54181.48985196	-0.120918904421042	0.194281150349999	-0.62239133443057	0.533684577089307	0.0331303976168256	n.s.
ENSG00000229344	296.309183163621	-0.131247311611817	0.266213103856469	-0.493015969952328	0.622001303302568	0.0242169842291176	n.s.
ENSG00000240409	8.93696411658033	-0.425229195332961	1.23558562933643	-0.344151943205531	0.730732020977436	0	n.s.
ENSG00000248527	96877.2602235781	-0.0418643088607013	0.172465333479317	-0.242740427981267	0.808206486907999	0.011204362599236	n.s.
ENSG00000198744	518.474862768043	-0.103446768932913	0.247083567127324	-0.418671181315779	0.675456460074829	0.0189305738417596	n.s.
ENSG00000229376	5.67075725774715	0.0555248595708191	1.66313661308356	0.0333856275750389	0.973367070808094	0	n.s.
ENSG00000162402	22607.0719069338	0.386848225191519	0.173931105854617	2.22414629798808	0.0261386027890726	0.441609541802486	n.s.
ENSG00000122417	3080.73909411677	0.151402687576504	0.187349578489845	0.808129320582968	0.419016140249218	0.0492057374890557	n.s.
ENSG00000187642	13.8574552368054	-0.698754369440436	1.02584452225389	-0.681150363707358	0.495776351903473	0	n.s.
ENSG00000183853	20214.3406280917	-0.0853022054104189	0.201304656688511	-0.423746806525252	0.671750475493372	0.0190455856253915	n.s.
ENSG00000226520	6.05741585948416	-1.28870544502972	1.51541589443647	-0.850397207631866	0.395104288090312	0	n.s.
ENSG00000227295	115.219445362955	0.601306262026564	0.433290661586886	1.38776649333807	0.165208160897006	0.148911576110675	n.s.
ENSG00000158473	3.87198785895173	3.23593363818115	2.16861688449631	1.49216473472802	0.135655964785175	0	n.s.
ENSG00000074800	331210.798284491	-0.132926362480982	0.161548552382834	-0.822826082439758	0.41060690211616	0.0509246693079017	n.s.
ENSG00000274258	8.56622489499325	0.553564199362929	1.30201556613684	0.42515943262137	0.670720454889838	0	n.s.
ENSG00000142599	8328.78076132309	0.626646406708291	0.336207616668633	1.86386737135082	0.0623403318073199	0.286400808287338	n.s.
ENSG00000143622	2208.41553789279	0.0421411622310811	0.205569605777025	0.204997047456472	0.83757443183013	0.00880200644010348	n.s.
ENSG00000153187	109340.252204588	0.245899242954551	0.180505086839608	1.36228428383877	0.173108185525315	0.142694541679909	n.s.
ENSG00000065526	18016.9940517261	0.233735146653605	0.177117771210104	1.31965948451519	0.186948732834534	0.132860693716786	n.s.
ENSG00000271806	25.2371087962743	-0.765522890722198	0.837920285041147	-0.913598709076015	0.360927744981097	0	n.s.
ENSG00000182873	240.276033081437	0.0763338311949731	0.29826396152537	0.255927101633699	0.798007127275838	0.0117972962129749	n.s.
ENSG00000162585	3083.14141687038	-0.131586875010345	0.200248451923832	-0.657118063816025	0.511105004775625	0.0360020558544325	n.s.
ENSG00000234396	3.77390549335643	-2.36675587337112	2.16479453668787	-1.0932935358347	0.27426494014735	0	n.s.
ENSG00000157933	8588.89932314781	-0.12405063426086	0.302391995863151	-0.410231209681226	0.681636348642426	0.0181632175186138	n.s.
ENSG00000162923	14739.8057257222	0.16950277269373	0.176645499947948	0.959564623744604	0.337274380666786	0.0662380456561324	n.s.
ENSG00000272824	5.98675165947013	0.324801886490282	1.49839851990466	0.216766021973212	0.828390692899919	0	n.s.
ENSG00000225871	13.3595108886528	-0.989039107539415	1.01448671748552	-0.974915778090048	0.329602038897296	0	n.s.
ENSG00000236439	173.770086592087	0.269541711303988	0.33166670302768	0.812688487699933	0.416396683336191	0.0492396512034018	n.s.
ENSG00000143858	36.357667397077	-0.287922178404885	0.743356660196481	-0.387327098581161	0.698514066412119	0.016675645480034	n.s.
ENSG00000117139	13821.2957910011	0.76080565367303	0.168654989291334	4.51101776988535	6.45173151321555e-06	2.96738649614591	n.s.
ENSG00000077157	3287.196383879	-0.0213393051428561	0.216255547084266	-0.0986763365405883	0.921395257856004	0.0049714135728192	n.s.
ENSG00000116199	8781.66709630321	0.12468642851245	0.165347930478036	0.754085207791658	0.450798059011142	0.0429479256710443	n.s.
ENSG00000232750	3.58560365562537	0.868672308956954	1.96141866409058	0.442879597742443	0.657852825318351	0	n.s.
ENSG00000186283	7367.58423983803	-0.571781949688152	0.165101647996995	-3.46321164340261	0.000533768369725029	1.4206034294358	n.s.
ENSG00000143322	10352.6447397038	0.512919031952918	0.218711254259784	2.34518810515199	0.019017482347916	0.50360817649511	n.s.
ENSG00000181773	409.917117808773	1.37683730566557	1.20136153607424	1.14606408172909	0.251768638051318	0.0963519074567519	n.s.
ENSG00000271746	6.01027898562796	-0.561495498608721	1.51687752642966	-0.3701653487677	0.711259293357019	0	n.s.
ENSG00000169905	12271.2732783117	0.155986469449937	0.176526513831168	0.883643289976962	0.376888802433647	0.0588601381580184	n.s.
ENSG00000116260	11694.6353541124	-0.0558579913344116	0.173000598851764	-0.322877444963492	0.74678805853782	0.0141056205034115	n.s.
ENSG00000121454	710.694528180067	-0.234623961641237	0.260807828701052	-0.899604750401001	0.368330628280713	0.0617445547195819	n.s.
ENSG00000289628	7.57024279992694	1.09596922374055	1.40260666064621	0.781380307459553	0.434578849781259	0	n.s.
ENSG00000097033	8184.39928820614	-0.00755211351816183	0.167352524379622	-0.0451269769975543	0.964006098786709	0.0023910395920407	n.s.
ENSG00000215908	17.9123261259052	0.624129479307519	0.94770248087331	0.658571114778957	0.510171216634511	0	n.s.
ENSG00000243970	3.06762777514514	0.360786558143045	2.40346498829484	0.150111010520278	0.88067703327736	0	n.s.
ENSG00000217801	13.8205956089062	-0.0259523589067449	0.985892072701946	-0.0263237322069338	0.978999125904404	0	n.s.
ENSG00000231551	6.36453017502607	0.955990440111939	1.45506948174308	0.657006728618022	0.511176589993865	0	n.s.
ENSG00000214796	14.7711882235675	-0.997637267542174	1.17194969028953	-0.851262879122148	0.394623340524924	0	n.s.
ENSG00000143549	67753.6897332345	0.00521136957574137	0.168296601407021	0.030965388083731	0.975297142735896	0.00203920363250838	n.s.
ENSG00000169504	20968.2544345027	0.293051396565171	0.223874402741497	1.3089991217243	0.190534648239368	0.130747797073746	n.s.
ENSG00000133226	13528.7323705861	-0.0755922536662917	0.180150831426048	-0.419605355511902	0.67477377538403	0.0190182348007086	n.s.
ENSG00000285053	250.595309008658	-0.088689992659535	0.281333519289002	-0.315248580701213	0.752572922523262	0.0136132994876859	n.s.
ENSG00000188783	6.05343990412974	0.182247340898016	1.69398536718834	0.107584955825509	0.914324931230135	0	n.s.
ENSG00000058668	7349.03173027323	-0.202458703440899	0.207273127064398	-0.97677256240746	0.328681762435283	0.0675540847390129	n.s.
ENSG00000077549	19904.3309047572	0.0273185299944118	0.227594471608909	0.120031606221768	0.904458110808293	0.00581198947157951	n.s.
ENSG00000173436	1360.9545713138	0.00843114086811967	0.191621819037643	0.0439988562391394	0.964905315575096	0.0023910395920407	n.s.
ENSG00000158747	2504.46367531538	-0.227087325983799	0.196488952732431	-1.15572566714748	0.247793385979344	0.0986064272964232	n.s.
ENSG00000226396	78.9754924902027	-0.79154694169457	0.492888388927528	-1.60593546018986	0.108288091263465	0.203054386520012	n.s.
ENSG00000020633	7237.90675460031	0.0269112364522517	0.201276445436034	0.133702860232616	0.893637543335438	0.00588280609096629	n.s.
ENSG00000229162	38.8446080093646	0.16480569277008	0.632858948074352	0.260414573060153	0.794544002970594	0.0120840289317946	n.s.
ENSG00000285823	4.74636026226491	-1.15535059300886	1.67986500091344	-0.687763952687047	0.491601439626354	0	n.s.
ENSG00000070831	243.713052638557	0.268513159904664	0.306097528431004	0.877214400524597	0.380370195758049	0.0583794415507703	n.s.
ENSG00000122176	15.9834449023742	4.16719691030616	1.77803532687429	2.34370872576076	0.0190930756603633	0	n.s.
ENSG00000274428	9.3677867579297	-0.00771819824588914	1.23693395894845	-0.00623978199486945	0.995021406590361	0	n.s.
ENSG00000131781	4.17127090187579	4.31616682137914	2.78899044216172	1.54757318495281	0.12172509161943	0	n.s.
ENSG00000226015	182.188515339513	-0.038079523278799	0.316253816700263	-0.120408106615484	0.904159869974393	0.00581198947157951	n.s.
ENSG00000131778	88.708148753798	-0.130007216706767	0.426497279002593	-0.304825430565002	0.760499111921312	0.0136132994876859	n.s.
ENSG00000269113	1010.03798361448	-0.0881154847080312	0.221686817818537	-0.397477331196836	0.691015499758228	0.0175414486264118	n.s.
ENSG00000225028	26.1478261507303	-0.951117897652524	0.73954562832534	-1.28608413223438	0.198413701293729	0	n.s.
ENSG00000132122	39.360050786719	0.0907836175585074	0.65606486392735	0.138375978580923	0.889943280682472	0.00588280609096629	n.s.
ENSG00000060718	4885.86089081462	0.367519209662592	0.189000458562648	1.94454136491299	0.0518302022766888	0.316840957238651	n.s.
ENSG00000085832	6993.60129791835	0.423758434920205	0.232132479116393	1.82550256014683	0.0679252252016487	0.278612034383939	n.s.
ENSG00000134686	12048.7344419515	0.24058369104049	0.220580130698109	1.09068613876994	0.275411011902604	0.0867644010400507	n.s.
ENSG00000159023	6322.62618904048	-0.123018587740785	0.172556358813336	-0.712918310207629	0.475896308115831	0.0405332601946914	n.s.
ENSG00000159388	728.81537664509	-0.117267733926268	0.31111312321338	-0.37692956412462	0.706225950108534	0.0163975157173673	n.s.
ENSG00000116254	131.614460712016	0.187628291476204	0.450081243751216	0.416876495257634	0.676768746731891	0.0187716284911947	n.s.
ENSG00000116251	13080.6627444919	-0.0723830406572545	0.199489016126609	-0.362842235942031	0.716722739132386	0.0157937569518062	n.s.
ENSG00000158286	2655.7032602977	0.168597577909122	0.257100225967808	0.655765965488622	0.511974717996415	0.0360020558544325	n.s.
ENSG00000116237	19295.3576301331	-0.344144631777901	0.167033556446408	-2.06033230148171	0.0393667839509019	0.363943944086656	n.s.
ENSG00000158292	1132.0524116876	-0.640763865697708	0.209549347510277	-3.05781847240676	0.00222954590552977	1.01738232008019	n.s.
ENSG00000069812	173.36884794009	0.429181513332537	0.540154423679981	0.794553361997104	0.426873356710993	0.0479032155922681	n.s.
ENSG00000117569	2674.70256959821	0.195184196231	0.254700871522691	0.766327162777733	0.443481659952778	0.0454849699540492	n.s.
ENSG00000169972	2799.16588393618	-0.0656979932455891	0.215397380074114	-0.305008321006429	0.760359814859457	0.0136132994876859	n.s.
ENSG00000178104	2229.21274400419	-0.388930458434057	0.218105750772418	-1.78321964027389	0.0745505565728039	0.262065511625966	n.s.
ENSG00000117152	29.2555078271659	1.53278472958154	0.93920980155378	1.63199396667899	0.10268075718357	0.210867636653075	n.s.
ENSG00000213036	3.08691402820426	-1.30839342778665	2.04387825146329	-0.640152331407177	0.522073569829269	0	n.s.
ENSG00000117724	67164.3051502454	1.57465312800581	0.171234561857239	9.19588376859703	3.71924552760004e-20	16.3573933265579	n.s.
ENSG00000160767	3.323925519869	-1.43899916606856	2.04894690059196	-0.702311595118849	0.4824848637282	0	n.s.
ENSG00000162543	4.04594309661033	5.71811496500735	2.57982209385397	2.21647646891229	0.0266588877010491	0	n.s.
ENSG00000157216	4674.19878308797	-0.174207296031765	0.220565185113728	-0.78982227381869	0.429631569046886	0.0473309244278149	n.s.
ENSG00000143552	11.6531389231975	0.0810246993323879	1.08008996563925	0.07501662075384	0.940201487704983	0	n.s.
ENSG00000179546	1257.59194772555	0.422055819555954	0.259151556020017	1.62860615632713	0.10339642017421	0.21043934803042	n.s.
ENSG00000067208	3236.04580645404	0.629003382133522	0.213372381598075	2.94791377132568	0.00319926289325929	0.914159940973254	n.s.
ENSG00000143774	9175.03904376366	-0.0907507233033126	0.184979028661792	-0.490600064017189	0.623709341135217	0.0238495832653986	n.s.
ENSG00000169991	4179.02140502604	0.174979426045259	0.180184173850776	0.971114289927438	0.331491368576172	0.0674062858838478	n.s.
ENSG00000198400	70.9848128752192	0.23593856027004	0.514379730542992	0.458685570718305	0.646459977330498	0.021200274667609	n.s.
ENSG00000097021	5745.5416285983	-0.0872415018914174	0.232603337026686	-0.375065564435168	0.707611706315629	0.0161866376373115	n.s.
ENSG00000187017	11.3325166856127	-0.476221299771506	1.13827783940506	-0.418370000087508	0.675676617106634	0	n.s.
ENSG00000198216	5.03204588570331	-1.63507840018519	1.9839574065187	-0.824149951411659	0.409854360623674	0	n.s.
ENSG00000179930	9.43600498460458	-0.335095449278121	1.21458842869596	-0.275892179903192	0.782630880437133	0	n.s.
ENSG00000231684	14.8750416442768	-0.0200162618114917	0.973099503517101	-0.0205695941053781	0.983588995721248	0	n.s.
ENSG00000162437	3955.3199626374	-0.380045885855694	0.199821293159803	-1.90192886776966	0.0571804546005856	0.299116460496521	n.s.
ENSG00000122432	37.9080564466253	-0.440132716470448	0.619504116915748	-0.710459711973642	0.477419105857874	0.0405332601946914	n.s.
ENSG00000143569	43985.1315041047	-0.102725928983685	0.169282424413288	-0.606831626731012	0.54396265704083	0.0323551377946317	n.s.
ENSG00000168710	34387.0122724903	-0.00892826729210377	0.163948276401317	-0.0544578295550293	0.956570405843696	0.00291074575374024	n.s.
ENSG00000143093	6953.80098208207	0.0347268047673364	0.164784558674469	0.210740648557605	0.833089653873102	0.00912230709659236	n.s.
ENSG00000258634	911.169020528308	-0.200445690314614	0.282456687499578	-0.709651069298592	0.477920542086093	0.0405332601946914	n.s.
ENSG00000233061	6.03428257199167	1.36096221117716	1.61316278618195	0.843660802762694	0.398858976965782	0	n.s.
ENSG00000142875	7348.62991472854	0.199336778091992	0.201394167805562	0.989784263685552	0.322279578029538	0.0700059326896275	n.s.
ENSG00000213540	4.20118564149504	1.31118095900103	1.73011787275446	0.757856432587188	0.448536934454217	0	n.s.
ENSG00000184005	11.0235576765402	3.37986168505104	1.88472536212511	1.79329134789171	0.0729263501393088	0	n.s.
ENSG00000226415	2071.22728932711	-0.229189747970772	0.201056530564563	-1.13992690178833	0.254316756248355	0.0951532744978325	n.s.
ENSG00000135778	3008.48307993181	-0.0610078231254314	0.173191582533839	-0.352256283087612	0.724646070609083	0.0157567072901922	n.s.
ENSG00000135749	3724.38876804713	0.3772013420574	0.252356957409958	1.49471346432756	0.13498923881237	0.174976708678495	n.s.
ENSG00000231940	19.6001571175698	0.300773796290606	0.861334083753842	0.349195279698885	0.726942709690138	0	n.s.
ENSG00000143674	4006.47821290818	0.391246197379164	0.214724285165585	1.82208638895901	0.0684418786323827	0.277785019498137	n.s.
ENSG00000289305	60.4667719706795	-0.391733063273294	0.51536888040888	-0.760102284333706	0.447193447321858	0.0440629520093019	n.s.
ENSG00000135750	6433.4762523954	0.162847019390425	0.217607418044412	0.748352334924487	0.454247664962712	0.0427745096366645	n.s.
ENSG00000163485	129.375845923601	0.463118940278512	0.590200931459577	0.784680124331913	0.432641138962436	0.0471886707941641	n.s.
ENSG00000271383	23.3059266057919	0.347457900388471	0.766745108814767	0.453159591621746	0.650433827271483	0	n.s.
ENSG00000290792	573.899742379212	0.0074053501046999	0.316788912453139	0.0233762919521223	0.98135011611941	0.00164712080016718	n.s.
ENSG00000142920	402.746868662701	-0.611236676522555	0.304193850148295	-2.00936566016893	0.0444983692214576	0.341102169051984	n.s.
ENSG00000069424	8064.69769100427	0.147370623467135	0.272960465025164	0.539897319758554	0.589267846385761	0.0279980629873595	n.s.
ENSG00000143442	10815.979334789	0.100624642869214	0.168278056307082	0.597966514930443	0.549862276153767	0.0320276719487964	n.s.
ENSG00000137942	7395.56313495271	0.368791836548129	0.212526446660441	1.73527503208745	0.0826921019815545	0.247257157377749	n.s.
ENSG00000177606	4102.35984615096	0.732258942085958	0.344747767569216	2.12404259278906	0.0336665821497026	0.390174762558297	n.s.
ENSG00000171735	2266.53993997113	0.154751325958614	0.190008510195218	0.814444183576931	0.415390535714529	0.0494697407569423	n.s.
ENSG00000160072	10638.7767351886	-0.0381078844003776	0.225636152894867	-0.168890862175502	0.865882486875679	0.00708552699556949	n.s.
ENSG00000205090	13.5335483478519	-0.272100428471382	1.07750494247081	-0.25252824163148	0.800632787621195	0	n.s.
ENSG00000050628	10.9951412980946	-0.180971451351441	1.19486680055654	-0.151457427109992	0.879614891601625	0	n.s.
ENSG00000116685	8499.77187676663	-0.0544211381535955	0.168335762525	-0.323289224685772	0.746476213692925	0.0141056205034115	n.s.
ENSG00000116922	4558.11011545411	0.248623909453084	0.208414161772688	1.19293193580699	0.232896030695356	0.103428548439739	n.s.
ENSG00000134690	13096.9147338105	1.18705579489112	0.188950440461227	6.28236585209074	3.33458976357788e-10	6.93628468038991	n.s.
ENSG00000183317	7.24930484389897	4.19405040576723	1.98114709980814	2.11698081690824	0.0342614758933901	0	n.s.
ENSG00000185090	1114.89709121045	-0.745350452634129	0.194473331121646	-3.83266151885834	0.000126764316025672	1.90403240457695	n.s.
ENSG00000196449	3383.74136562692	0.105074420284526	0.23520327087729	0.446738771500102	0.655063684348352	0.0201799564199056	n.s.
ENSG00000197982	2981.5100411993	-0.109176903410346	0.18938029138959	-0.576495593122462	0.564280247708987	0.0305553871712668	n.s.
ENSG00000188786	3897.61015564255	0.154895733965701	0.175541490723853	0.882388165481457	0.377566933302647	0.0588601381580184	n.s.
ENSG00000204084	2558.71334978563	-0.257231809194549	0.181796240701068	-1.41494570076133	0.157084417126076	0.155972453567581	n.s.
ENSG00000252448	3.91392723797916	-1.81294306001371	2.11992574033035	-0.855191776543643	0.392444988001017	0	n.s.
ENSG00000222282	2.77258580531979	-0.436363627329674	2.15017180120946	-0.202943609940481	0.839179107654147	0	n.s.
ENSG00000178028	5466.76312827087	-0.0696300832377642	0.183961043079375	-0.378504503302475	0.705055849033182	0.0165699667081125	n.s.
ENSG00000117419	6917.0086426072	-0.0985116940207159	0.182823264685141	-0.538835657433276	0.590000257288974	0.0278641977968849	n.s.
ENSG00000233602	13.943430741452	0.730863842992178	1.01042840219036	0.723320763161294	0.46948283938317	0	n.s.
ENSG00000187147	4604.30341619859	-0.0237711586795676	0.198004461081819	-0.120053652072743	0.904440647046998	0.00581198947157951	n.s.
ENSG00000197587	462.121337293935	0.126820293894768	0.359367700644502	0.352898420384815	0.724164595094665	0.0157937569518062	n.s.
ENSG00000203995	3945.46455343851	0.406251690050006	0.214938638722351	1.89008217631258	0.0587469704949728	0.294361283296369	n.s.
ENSG00000242391	29.994539290073	0.168498362716957	0.703844834133626	0.239397029779105	0.810797732952274	0.0111495700527898	n.s.
ENSG00000121310	1795.55973817004	0.228998282497249	0.252046649158993	0.908555155410123	0.363584987146566	0.0621174320586723	n.s.
ENSG00000230953	11.400594814146	0.514783483236065	1.21561515062217	0.423475705261315	0.671948220393245	0	n.s.
ENSG00000116171	7980.41450266684	0.0606872083834118	0.213314301615643	0.284496669579896	0.776029785932605	0.0130787310784055	n.s.
ENSG00000236360	4.60603397641956	-1.10726259151858	1.72793143064789	-0.640802390580636	0.52165107956354	0	n.s.
ENSG00000162383	7.86944362131046	0.442423244251825	1.49943919599553	0.295059143067209	0.767948700055462	0	n.s.
ENSG00000162604	1669.17518558074	0.00636027970549347	0.217000124308782	0.029310027935482	0.976617329203491	0.0019822986694115	n.s.
ENSG00000271200	9.1295070274101	-1.78145053286021	1.28403566776269	-1.38738399375169	0.165324703127012	0	n.s.
ENSG00000122477	81.3786540121708	-0.539370885887864	0.477905593293313	-1.12861387993178	0.259060752894127	0.0939252742161829	n.s.
ENSG00000240038	693.930253195132	-0.0845246413477641	0.311874600911208	-0.271021240911595	0.786374695554635	0.0123474805108712	n.s.
ENSG00000197323	10913.9493189365	0.417345515988481	0.202586060267283	2.0600899955202	0.0393899381210072	0.363943944086656	n.s.
ENSG00000236480	18.6399381305311	0.128150096549233	0.865645464713818	0.148039932943678	0.882311253503543	0	n.s.
ENSG00000116752	8289.01467698052	0.039013009653286	0.20296665345222	0.192213888290127	0.847574667460993	0.00788397217734959	n.s.
ENSG00000175984	258.35014333544	-0.209338720142831	0.304462726293253	-0.687567646429074	0.491725088081606	0.0387836136212779	n.s.
ENSG00000143321	95484.6580643838	0.0230738257758648	0.170816522903941	0.135079589395696	0.892548947563203	0.00588280609096629	n.s.
ENSG00000160679	9842.77698634156	-0.0873063354293386	0.179282544832446	-0.486976216847733	0.626275185273686	0.0236598561177265	n.s.
ENSG00000188859	55.4271682129326	0.191634477446615	0.573115139374656	0.3343734343778	0.738097783196405	0.0151440722927458	n.s.
ENSG00000215835	312.577810339475	0.0535658370246409	0.31896585064527	0.167935962161081	0.866633658166795	0.00708552699556949	n.s.
ENSG00000094975	4254.42943249394	0.39679590320943	0.195187874801408	2.0328921743379	0.0420634178439593	0.349266596602306	n.s.
ENSG00000289425	2.81093599175595	-1.16998755793274	2.3916849142281	-0.489189671671422	0.624707420999726	0	n.s.
ENSG00000252552	2.98506684971612	-1.29500854103108	2.32880159631084	-0.556083671139079	0.578153657198139	0	n.s.
ENSG00000116161	26788.743141744	0.0633574414031785	0.161435249003422	0.392463491054767	0.694715781885644	0.0169221519608689	n.s.
ENSG00000120333	3027.83946708945	-0.108566322251554	0.180328219930719	-0.602048433091976	0.547141898445034	0.032174963949674	n.s.
ENSG00000206659	2.8595634241491	0.0230947079686132	2.53815072750473	0.00909902935170355	0.992740125139121	0	n.s.
ENSG00000235750	2779.47618832232	-0.0948160422039831	0.265418995388469	-0.357231561611518	0.720918459875985	0.0157937569518062	n.s.
ENSG00000163431	10.7123818095195	-1.00892292009305	1.16851662034913	-0.863421968094558	0.387905505369334	0	n.s.
ENSG00000134375	15438.2749578449	-0.0929694826974638	0.189766740808413	-0.489914525071203	0.624194384275697	0.023844286446187	n.s.
ENSG00000176393	10962.9473998736	-0.0659994103641884	0.166047098252512	-0.39747403633529	0.691017929000375	0.0175414486264118	n.s.
ENSG00000275207	2.5978385890122	-1.02988008872446	3.030091719907	-0.339884130225624	0.73394378819855	0	n.s.
ENSG00000117691	2714.65206888529	-0.153198074042383	0.187405067937547	-0.817470283639483	0.413659724690432	0.0500826235412911	n.s.
ENSG00000162772	844.271460297423	0.134851015813471	0.264618196038937	0.509605982627243	0.610327531696333	0.0255796925134931	n.s.
ENSG00000123685	470.930922362486	0.414742006709457	0.504295411837657	0.822418758874156	0.41083860657904	0.0508920620318796	n.s.
ENSG00000143756	7308.05283756794	0.220280156056905	0.204287148229819	1.07828690138204	0.280905740737875	0.0840894108690975	n.s.
ENSG00000143753	11558.3248452855	0.0910490128300777	0.208067032753324	0.437594613741726	0.661680176423637	0.0198520764847483	n.s.
ENSG00000143786	72.7186730436479	0.360576102964465	0.649911070531108	0.554808371966648	0.579025740138238	0.028946602350764	n.s.
ENSG00000233461	311.404773619241	0.0983394832623272	0.275031479345046	0.357557191258654	0.720674719419266	0.0157937569518062	n.s.
ENSG00000116918	4232.57895821829	0.0757566514100764	0.242648349910687	0.312207568845865	0.75488278030132	0.0136132994876859	n.s.
ENSG00000162946	84.9051346974754	0.727733511837345	0.498133477756473	1.46092070566098	0.144037203592325	0.165792065103682	n.s.
ENSG00000160097	15.6814536627572	-0.525032615830985	1.06440941602591	-0.493261904607394	0.621827542177676	0	n.s.
ENSG00000143147	2625.36319495329	-0.011885226183173	0.252989277712021	-0.046979169594302	0.962529829450442	0.0023910395920407	n.s.
ENSG00000143155	8774.4192949496	0.196201012408855	0.208174140086094	0.942485038380428	0.345944367595947	0.0644784388459315	n.s.
ENSG00000076356	1761.11138928807	-0.264193997461542	0.253929402142665	-1.04042302794503	0.298143407645346	0.0772581674302207	n.s.
ENSG00000077254	9997.13148257743	0.160395070205951	0.183471711062103	0.87422234892473	0.38199717737656	0.0580485827849256	n.s.
ENSG00000180488	5013.75800569853	0.26277527041455	0.23548685970299	1.11588082131622	0.264473152226017	0.0922329968047796	n.s.
ENSG00000065135	17211.4444800019	0.253084717488207	0.180687389517554	1.40067725901602	0.161310606048304	0.15294226491246	n.s.
ENSG00000160818	3.01458364935171	0.458381848897727	2.0541298315074	0.223151351909119	0.823417712788248	0	n.s.
ENSG00000116990	38.5071464989876	0.631733297758561	0.619426506717684	1.01986804069153	0.307791048494113	0.0731114542227938	n.s.
ENSG00000261326	653.857358762048	-0.00642847307642824	0.327330983424928	-0.019639060773184	0.984331303843857	0.00149220217016192	n.s.
ENSG00000125944	36622.9931619285	0.14126836825142	0.180711340305357	0.781734937125208	0.434370364897956	0.046837078128385	n.s.
ENSG00000125945	1836.99663682539	-0.0316868783771369	0.186260964446971	-0.170120875682238	0.864915076393523	0.00708552699556949	n.s.
ENSG00000204219	74.8662781988423	1.01782845789717	0.625027384425666	1.62845418178348	0.103428616953452	0.21043934803042	n.s.
ENSG00000088280	1692.69144585792	-0.370185354841541	0.225811881196668	-1.63935286699611	0.10113979167648	0.213249132342702	n.s.
ENSG00000152904	917.403694502535	-0.0408613779515201	0.267293732838289	-0.152870692169356	0.878500248474978	0.0060945044492455	n.s.
ENSG00000227962	18.5150510633115	0.441405011885204	0.91265064070679	0.483651675895788	0.628633093985302	0	n.s.
ENSG00000162885	5485.92169103097	0.249495415551277	0.201503593462957	1.23816856693993	0.215653564033706	0.113143339622947	n.s.
ENSG00000126698	12371.2937325446	-0.0248872561224573	0.175626695374775	-0.141705428490525	0.88731268690071	0.00591191364695742	n.s.
ENSG00000130770	6172.72484318155	-0.0919197770932478	0.180609445771913	-0.508942246627182	0.610792706404724	0.0255796925134931	n.s.
ENSG00000130766	1336.41509570466	-0.437744710577274	0.187005036964257	-2.34081775380703	0.0192415570618865	0.501814781886352	n.s.
ENSG00000130772	1408.46888522201	-0.0881967620223927	0.254597554479882	-0.346416375454078	0.729029820268652	0.0153054145562668	n.s.
ENSG00000085491	15983.0647898347	0.756079771932736	0.274854245239847	2.75083898112236	0.00594428540618811	0.750711957040822	n.s.
ENSG00000260879	81.8164814322569	-0.160178211437444	0.488328049121805	-0.328013538696995	0.742901426054973	0.0145275396164192	n.s.
ENSG00000196427	374.863269226134	0.101774802916957	0.340195186787829	0.299165910834687	0.764813458044259	0.0134881278950741	n.s.
ENSG00000186086	630.499029112929	0.618971051279765	0.257004096670972	2.40840927945284	0.0160222078166606	0.539613740082619	n.s.
ENSG00000273136	1059.02689262866	0.221611160034365	0.239052828393512	0.927038435494116	0.353906578725037	0.0635015916785522	n.s.
ENSG00000219481	3401.93983218981	-0.180089732397953	0.20505393099258	-0.878255449803931	0.379805106474008	0.0585740241808499	n.s.
ENSG00000292993	66.3586042709041	-0.729468827076619	0.514173078770314	-1.4187223275501	0.155979985141706	0.156297720041821	n.s.
ENSG00000269737	27.8765365306386	-0.201011237631457	0.730436729950643	-0.275193222614968	0.783167793600612	0.0124438437086917	n.s.
ENSG00000293187	93.3752298476121	0.131679968199986	0.423333496258103	0.311054923278978	0.75575886839797	0.0136132994876859	n.s.
ENSG00000233012	4.22042519517364	1.25769618448227	2.07664813002134	0.605637597578625	0.544755430192057	0	n.s.
ENSG00000293219	8.59364205364666	0.618659109876355	1.42469394602299	0.434240007549223	0.664114163539024	0	n.s.
ENSG00000180867	1136.48416628748	0.0368632315949411	0.193270104779532	0.190734266103865	0.848733791028148	0.0077968654048345	n.s.
ENSG00000232626	3.46998343735	0.594909565373449	1.86064536468492	0.319732914538602	0.749170806289284	0	n.s.
ENSG00000223519	7.79417882476454	-1.4874722295273	1.37091343581761	-1.08502272329118	0.277911591171593	0	n.s.
ENSG00000143409	592.720386962599	-0.248041161430082	0.282360478587136	-0.878455663027703	0.379696488454119	0.0585740241808499	n.s.
ENSG00000158769	431.747436537763	-0.0488541796606719	0.406097716098615	-0.12030153759547	0.904244286134673	0.00581198947157951	n.s.
ENSG00000058799	1842.5981640989	0.0313952230363372	0.181514262327754	0.172962843986595	0.862680633588114	0.00708552699556949	n.s.
ENSG00000211452	6.97669758167816	-0.995730794869907	1.45118963762673	-0.68614794996629	0.492619816433409	0	n.s.
ENSG00000081870	3512.2910805456	-0.0598713858754625	0.197028500770009	-0.303871702020157	0.761225637488622	0.0135349306422291	n.s.
ENSG00000116212	4625.70464208623	-0.34623168058123	0.18186813967195	-1.90375115292736	0.0569426009594901	0.300163391359665	n.s.
ENSG00000219102	106.267566874798	0.0672156891344868	0.427784430680561	0.157125141341758	0.875146223755088	0.0063692131375022	n.s.
ENSG00000116209	15397.5457745456	0.0893913047560889	0.160179110393302	0.55807092782947	0.576795951735327	0.0292615947672785	n.s.
ENSG00000280378	15.8708125968815	-0.748276671771626	0.945706839989404	-0.791235338617209	0.428806673342121	0	n.s.
ENSG00000233372	16.3076247117087	0.145340978187671	0.923677936828383	0.157350275883742	0.874968799287319	0	n.s.
ENSG00000162511	74.4610387196429	0.375406717987287	0.60512209262096	0.620381775124572	0.53500646819363	0.0331303976168256	n.s.
ENSG00000162512	3004.33949900181	-0.860124741405481	0.243840137392109	-3.52741247033646	0.000419642482758189	1.50545442619265	n.s.
ENSG00000134644	15568.3423238273	0.402297290219406	0.165687450645322	2.4280492496718	0.0151802817222702	0.55410337260979	n.s.
ENSG00000084628	96.4316877468452	0.058733831857786	0.516403377964521	0.113736343261916	0.909446801686622	0.00569977138281079	n.s.
ENSG00000060688	9418.87504383707	-0.231442311232578	0.19039715411126	-1.21557652640823	0.224146280616423	0.108280119777972	n.s.
ENSG00000229447	55.1763764055785	0.0993565683505184	0.515972803511306	0.192561638277009	0.847302290794982	0.00788572413309704	n.s.
ENSG00000121766	4642.66597943898	-0.157888150894771	0.167995968032495	-0.939832977802366	0.347303240201004	0.0643507618991234	n.s.
ENSG00000121769	349.792319436694	-0.315840385363774	0.271120341171451	-1.16494536706135	0.244041108033624	0.0996460190295738	n.s.
ENSG00000168528	6108.60744479108	-0.076355461647033	0.214498103001505	-0.355972666324687	0.721861035274702	0.0157937569518062	n.s.
ENSG00000078900	76.0965022346595	-1.63989762567055	0.493929000115604	-3.32010800193294	0.000899826296245738	1.2703546855598	n.s.
ENSG00000117643	58.2505257771526	-0.674174173853627	0.710959855923755	-0.948259129170758	0.342997552034986	0.0651427561900361	n.s.
ENSG00000158014	27.9799803074093	8.50525854506488	4.78704939908708	1.77672253532351	0.0756139026467079	0.261789232493778	n.s.
ENSG00000175087	1292.86392111379	0.369637855119629	0.212787860023061	1.73711909635996	0.0823661513058782	0.24830065293583	n.s.
ENSG00000197245	154.191918409437	-0.754948253472573	0.462719334738549	-1.63154680774068	0.102774991599177	0.210867636653075	n.s.
ENSG00000236782	15.9084185109771	0.514401486503474	1.01291768561364	0.507841351582132	0.611564607405495	0	n.s.
ENSG00000142675	38.2918944730511	-0.131133987985315	0.848572415015096	-0.154534823033321	0.877188056175689	0.00614665125572366	n.s.
ENSG00000143258	3902.06560482217	0.0584006662357148	0.174816913770284	0.334067596642597	0.738328550913657	0.0151403173370589	n.s.
ENSG00000075945	2557.93984539679	0.246730022829858	0.218259947541376	1.13044113502815	0.258290389254132	0.0942298002744423	n.s.
ENSG00000200674	5.52544461953461	-0.462382756563666	1.62230609838337	-0.285015729783936	0.775632090897973	0	n.s.
ENSG00000135870	3948.86439256229	0.451012021608954	0.170356433952978	2.64746103885599	0.00810987041864082	0.687425870372762	n.s.
ENSG00000135837	11957.1375929634	0.464038777096159	0.16962184381922	2.73572534437677	0.00622429530417558	0.742104317527095	n.s.
ENSG00000135835	148.17921001613	-0.301834381585252	0.390776633245282	-0.772396187250524	0.439879811377339	0.0460211410881937	n.s.
ENSG00000160710	53945.245063773	0.100843271487035	0.162887188059268	0.619098854173495	0.535851238130702	0.0331303976168256	n.s.
ENSG00000134262	2219.86117671031	-0.133445155168327	0.187495275715778	-0.711725426994839	0.476634819058649	0.0405332601946914	n.s.
ENSG00000134371	10430.0307218233	0.327975300578409	0.187017530762959	1.75371420657944	0.0794794900102744	0.254017502040788	n.s.
ENSG00000143842	8122.07743480065	0.16278297820697	0.222749552661398	0.730789248562114	0.464907891614299	0.0412969592935012	n.s.
ENSG00000143845	508.449972422408	-0.191538780324082	0.234159506183904	-0.81798421702193	0.413366199528363	0.0500826235412911	n.s.
ENSG00000143839	5.98045764476975	-1.23990977619008	1.63141757464065	-0.76001987195902	0.447242706604497	0	n.s.
ENSG00000143850	497.399860085471	0.759472934527888	0.306304273443285	2.47947221235394	0.013157698194607	0.581967003067357	n.s.
ENSG00000011009	4717.23119026611	-0.0050719209218506	0.178698828330633	-0.0283825079841398	0.977357075187993	0.00192825005387745	n.s.
ENSG00000143702	680.027473069859	-1.04120011524056	0.818846558357858	-1.27154483903384	0.20353488630315	0.122434884531858	n.s.
ENSG00000289554	242.922299137601	-0.0217103805980213	0.284333137748439	-0.0763554356342008	0.939136323265343	0.0041149345543938	n.s.
ENSG00000160789	56951.8008922704	0.183029077907973	0.226818136176346	0.806941988826112	0.419699906115006	0.0487325255430463	n.s.
ENSG00000169174	7783.99002130441	0.0579934290783928	0.239034342497748	0.242615468858576	0.808303296784472	0.011204362599236	n.s.
ENSG00000143337	10465.3085539231	0.0329217493634466	0.194719839091319	0.169072394046131	0.865739698665497	0.00708552699556949	n.s.
ENSG00000116745	2.94173031091278	-1.93096536200309	2.38759006100486	-0.808750795850778	0.418658503754125	0	n.s.
ENSG00000024526	14325.1835997788	2.04936724009058	0.190356483159545	10.7659440123871	4.98480363410838e-27	22.8322601124653	HeLa_Meta_specific
ENSG00000233589	199.051324638793	1.9859862051181	0.340887532511244	5.82592795485295	5.6796115567665e-09	5.75331313840713	n.s.
ENSG00000198626	1995.83422018612	0.194725321677358	0.252906535554039	0.769949741515281	0.44132970606808	0.0459635532127053	n.s.
ENSG00000143252	8950.53978770074	-0.0205024298179696	0.17295479715053	-0.118542128670334	0.905638116544558	0.00581198947157951	n.s.
ENSG00000213088	3.42612003764196	5.47797802533917	3.26294211609908	1.67884621621429	0.0931820187945935	0	n.s.
ENSG00000116521	3.50815800348459	0.942630374498484	1.98153285157257	0.475707669317922	0.634282656344026	0	n.s.
ENSG00000187554	5.42071800556366	0.675812885986012	1.64855667384248	0.409942161351855	0.681848376358734	0	n.s.
ENSG00000198793	26215.9129093789	-0.0315773875922081	0.165959311278153	-0.190271864525175	0.849096099746422	0.0077968654048345	n.s.
ENSG00000163344	2110.1338803604	-0.275925692312926	0.186106378150772	-1.4826235137916	0.138174466239009	0.171474961195044	n.s.
ENSG00000230849	47.1958187568357	0.187364503443726	0.572532519746739	0.327255652703548	0.743474531304703	0.0145275396164192	n.s.
ENSG00000117586	180.769249495284	0.128385498676464	0.339035187739278	0.378678978817956	0.704926265306224	0.0165866837486117	n.s.
ENSG00000117592	43442.2678739196	0.051871773024515	0.179126754232331	0.28958138189249	0.772136512084371	0.0131878931790481	n.s.
ENSG00000239149	12.0777030720065	0.583194131852662	1.19821655920545	0.48671847119137	0.626457853538583	0	n.s.
ENSG00000162496	1551.39173619632	0.169202717022577	0.243779470510087	0.694081075278958	0.487631366014373	0.0394519237903265	n.s.
ENSG00000179178	14.2268727244483	4.69412378216274	4.65750557518064	1.00786219283928	0.313520623910616	0	n.s.
ENSG00000253313	4.56816005018928	5.89283219367312	3.01034115546834	1.95752969159946	0.0502852244401963	0	n.s.
ENSG00000066056	8.94172814926544	0.831152503905535	1.76201659067322	0.471705265605914	0.637137178133144	0	n.s.
ENSG00000163374	8879.54584523674	-0.0443164134319334	0.171540343941554	-0.258343969783765	0.796141454683575	0.0117972962129749	n.s.
ENSG00000213366	71.8676411923277	0.645675299772486	0.465852520530171	1.3860079559893	0.16574447412451	0.148688331177866	n.s.
ENSG00000260976	5.24448023071912	-0.996139223505565	2.09739787446802	-0.474940513496145	0.634829373764755	0	n.s.
ENSG00000121481	2200.76520612512	0.473262196295584	0.259885424571751	1.82104170357166	0.0686005177655068	0.277534842662811	n.s.
ENSG00000121486	3420.14704674952	-0.0172150897706523	0.224156569291774	-0.076799398853416	0.938783128973206	0.0041149345543938	n.s.
ENSG00000188770	10.0503615296816	-0.015328039566775	1.15643376227192	-0.0132545763249437	0.989424687843077	0	n.s.
ENSG00000169213	187.552571426634	0.292594932039881	0.413733651929318	0.707206026571579	0.479438453951403	0.0405332601946914	n.s.
ENSG00000117862	969.336762605188	-0.0695157147357796	0.212007001294444	-0.327893486117628	0.742992199038391	0.0145275396164192	n.s.
ENSG00000198841	802.452920672628	0.0129391013208711	0.246032987111194	0.0525909207248835	0.958057851172884	0.0028021919448174	n.s.
ENSG00000223390	5.98308024533832	1.70757791406377	1.68571779274529	1.01296784159992	0.311075521657167	0	n.s.
ENSG00000228369	9.79454394648192	0.0934746662088989	1.16993485945067	0.0798973254398018	0.936318917020799	0	n.s.
ENSG00000117222	6197.2550025247	-0.0728495624059846	0.171256574174358	-0.425382574404506	0.670557806898917	0.0191274694556231	n.s.
ENSG00000069275	61245.8706336745	0.305951066558421	0.196075460209408	1.56037408369036	0.11867150554691	0.190660348087659	n.s.
ENSG00000201944	6.89103490108424	0.341162463741086	1.38288161076136	0.246704028086147	0.805137288946362	0	n.s.
ENSG00000117280	3700.65260015647	0.265257308550847	0.316803599720686	0.837292596374267	0.402428119813362	0.0533497531222062	n.s.
ENSG00000133065	7908.96325899445	-0.0549809495015961	0.232422816108676	-0.236555732445339	0.813001465877355	0.0108655550374503	n.s.
ENSG00000224969	2.61257922774999	-2.9297545844097	2.59475583724353	-1.12910607709512	0.258853088019788	0	n.s.
ENSG00000285812	126.466539133851	0.219439352412981	0.391974112048641	0.559831238002142	0.575594554274367	0.0294649911290925	n.s.
ENSG00000225602	3.07291866873495	1.00002520684655	1.98509434586408	0.503767092445801	0.614425054960294	0	n.s.
ENSG00000290842	97.2065212145239	-0.00663944225512499	0.474930238808864	-0.0139798263251817	0.988846075725825	0.0010737919886473	n.s.
ENSG00000291072	751.382298492812	0.196846212093572	0.225642563629168	0.872380675558531	0.383000739149306	0.057906655448842	n.s.
ENSG00000133059	5678.399243093	0.24802076517454	0.197831382967263	1.25369777764523	0.209951876016208	0.117402565639397	n.s.
ENSG00000133069	256.341593686646	-0.47839800559161	0.281964280095273	-1.69666173825267	0.0897606303354851	0.232455532895328	n.s.
ENSG00000281406	21.0366684340477	-1.01193463365277	0.97418055804478	-1.03875470034401	0.298918834083353	0	n.s.
ENSG00000174514	32.339235864809	-0.182122316872754	0.71768199732015	-0.253764644442532	0.799677389140463	0.0117972962129749	n.s.
ENSG00000206762	5.30417688771824	0.383925429504149	1.53260098797269	0.250505795387748	0.802196223479877	0	n.s.
ENSG00000158711	6728.08647195853	0.0957914939974533	0.193229002013702	0.495740768720943	0.620077319359551	0.024479822253594	n.s.
ENSG00000236942	12.3643562943955	0.0445278053516807	1.04281019261195	0.0426998179219469	0.96594082471603	0	n.s.
ENSG00000158715	1526.52223426074	0.524036599495479	0.307157953747369	1.70608181589362	0.0879928476849388	0.236918774543726	n.s.
ENSG00000226526	7.61134350092486	-0.212448852182314	1.41825524053018	-0.149795922561087	0.880925626385902	0	n.s.
ENSG00000117118	13983.6687005881	-0.152574903134121	0.164653190289353	-0.926644074530192	0.354111363168867	0.0635015916785522	n.s.
ENSG00000229821	5.50183507183625	-0.696954629284413	1.52466278381694	-0.457120509979007	0.64758442910329	0	n.s.
ENSG00000236390	4.22029627425259	0.831025009748458	1.71473409514615	0.484637829329234	0.627933274446496	0	n.s.
ENSG00000157191	3168.62764841826	0.151508522870032	0.178295293502795	0.849761762598946	0.395457552449609	0.0549719052894149	n.s.
ENSG00000080947	11.2683211136727	-1.49914035879373	1.16371940778976	-1.28823180979771	0.19766528206545	0	n.s.
ENSG00000293296	97.5004054132927	-0.00293906512728204	0.43234091690717	-0.00679802677088068	0.994576001172317	0.000542653454088182	n.s.
ENSG00000275131	33.6505521982608	-1.66899431820317	0.679836885011334	-2.45499230035944	0.0140887605980921	0.568556098681726	n.s.
ENSG00000286015	319.624881124821	-0.0451397799950256	0.270021073745325	-0.167171322478334	0.867235248216076	0.00708552699556949	n.s.
ENSG00000177807	6.13543117059185	-0.14026455884641	1.52199944991732	-0.0921580877404586	0.92657243741807	0	n.s.
ENSG00000143315	2480.98363508072	0.0484632195118435	0.173707289200917	0.278993585904094	0.78024974711971	0.0129417654012898	n.s.
ENSG00000162729	2789.01241203959	-0.542732208105478	0.230984944157465	-2.3496432206226	0.0187914132966591	0.506368725148975	n.s.
ENSG00000143318	2.93272130381065	1.95064224399456	2.11429756206887	0.922595891415503	0.356217837588115	0	n.s.
ENSG00000162734	9164.77908794132	-0.079021585348597	0.242290621131021	-0.326143806061174	0.744315554969555	0.0145275396164192	n.s.
ENSG00000163393	265.590074890308	0.225324363420007	0.342785056103479	0.657334266497272	0.510966007846954	0.0360020558544325	n.s.
ENSG00000188295	711.579131052473	0.301868884121253	0.266055182734516	1.13461004975977	0.256538740501021	0.0951532744978325	n.s.
ENSG00000132694	5560.83286621133	-0.5180667634586	0.173647705913891	-2.98343569085503	0.00285031927613515	0.943267133301176	n.s.
ENSG00000227207	16.3094198114682	0.51136183532066	0.920781306924069	0.555356447264224	0.578650876218353	0	n.s.
ENSG00000172339	755.980576849853	0.041164404760197	0.228579193646922	0.180088152834165	0.857083363221873	0.00747309885248492	n.s.
ENSG00000155380	37672.0394201594	0.467989160994741	0.246159084759826	1.90116550624711	0.0572803376099705	0.298672509809827	n.s.
ENSG00000198799	2761.48243570683	0.0575192263104438	0.180825793944139	0.318091932881062	0.750415202715323	0.0138094044529751	n.s.
ENSG00000143507	910.646408624066	-0.134719146571194	0.233190998570778	-0.577720183870236	0.563453049919134	0.0305553871712668	n.s.
ENSG00000143119	121.430104777648	0.446208162206706	0.519480616057117	0.858950552560456	0.390367797255912	0.0562608090696073	n.s.
ENSG00000232811	130.721727336725	0.743364684182175	0.401907050672246	1.84959353895084	0.0643721547498736	0.285063195850213	n.s.
ENSG00000273010	32.0899589609313	0.743182854872791	0.825510834869566	0.900270261128938	0.367976443185427	0.0618056332980372	n.s.
ENSG00000231365	2409.81412941873	-0.199881777621054	0.182228550293576	-1.09687410287267	0.272696430896652	0.0880575636675602	n.s.
ENSG00000143499	6177.79325727169	0.0448571552167112	0.171273121092817	0.261904231852015	0.793395276927814	0.0120840289317946	n.s.
ENSG00000228470	9.11249213431642	1.4785168506614	1.27776367597269	1.15711291411997	0.247226231139072	0	n.s.
ENSG00000168118	3349.00385708653	0.0634614944114117	0.252729106653872	0.25110481041001	0.801733076868101	0.0117972962129749	n.s.
ENSG00000237481	4.70359338242847	0.0229036231698697	1.6330019491012	0.0140254720347859	0.988809659289205	0	n.s.
ENSG00000122481	197.681814538583	-0.0732566566199007	0.308532694828467	-0.237435635988687	0.812318846494721	0.0109899389622536	n.s.
ENSG00000228852	40.9198418751068	-0.698697388455165	0.639343093681059	-1.09283637433599	0.274465647897038	0.0873094745535864	n.s.
ENSG00000188641	5436.21416393455	0.334725668495868	0.262627810915285	1.27452483927469	0.20247747536676	0.122987152574549	n.s.
ENSG00000232878	3.47422451044872	0.487400225974616	1.95358894460333	0.249489652017652	0.802982044382004	0	n.s.
ENSG00000228057	26.0433106792209	-0.377659140018335	0.73485127170279	-0.513925952857408	0.607303761743523	0	n.s.
ENSG00000259946	24.4905233626419	0.988369823890395	0.827109322997359	1.19496878636145	0.232099225651355	0	n.s.
ENSG00000092607	7.36318056311361	-1.70994859125462	1.68618709350467	-1.01409185127883	0.310538925962003	0	n.s.
ENSG00000213064	6280.85012125124	0.209824338231526	0.172416798848954	1.2169599460859	0.223619455727352	0.108557814445383	n.s.
ENSG00000143178	60.4204576893861	-0.232695560539789	0.606151289102068	-0.38389023453946	0.701059804559805	0.0165866837486117	n.s.
ENSG00000116406	8572.61056248954	0.0560139198905877	0.181765104930034	0.308166520257829	0.757955626525303	0.0136132994876859	n.s.
ENSG00000159423	1614.46539283066	-0.23891261757542	0.186198649267234	-1.28310607255013	0.199454916579408	0.125550684723762	n.s.
[truncated: 26,929 more rows]
