# Supplementary material for: Regional Conservation and Transcriptional Regulation of Tumor-Associated Genes by macroH2A1 Deposition in Mammalian Cells
Source: Biomolecules. 2025 Sep 29;15(10):1386. doi: 10.3390/biom15101386 (PMC12562687; doi:10.3390/biom15101386)
Supplement: Supplementary file 1 [file biomolecules-15-01386-s001.zip › Table S2.ARPE_cellCycle_DEGs.csv]

	baseMean	log2FoldChange	lfcSE	stat	pvalue	-log10(Padj)	regulate
ENSG00000142611	2086.75571954856	0.306512291678111	0.349468318872068	0.87708177000822	0.380442225668474	0.2900671400855	n.s.
ENSG00000157911	926.578533579226	0.657237859531836	0.407870007041018	1.61139051213869	0.107094633882432	0.707263245337423	n.s.
ENSG00000142655	1836.8662891398	0.971868262080601	0.34066656328272	2.85284312236433	0.00433300063359494	1.81347657832099	n.s.
ENSG00000171621	1486.77806016012	0.520378897742219	0.409824610624981	1.26976000037831	0.204170132886748	0.491711349184566	n.s.
ENSG00000272235	63.4562456946093	0.335772945609251	0.587421449476449	0.571604843351422	0.56758971345974	0.164997958553114	n.s.
ENSG00000142583	6.25525709578747	-0.04382323094183	1.9885166819115	-0.0220381510200377	0.982417522807204	0	n.s.
ENSG00000287727	21.8663962181734	0.563749923363034	0.870455267180482	0.647649505515766	0.517211670140506	0.193349105522084	n.s.
ENSG00000173614	907.521031036737	-0.480551278821007	0.358837283566655	-1.33918993601941	0.180508847878769	0.532576652616711	n.s.
ENSG00000233623	4.07215666880679	3.0030670413196	2.19213564588363	1.36992756217378	0.170709514913691	0	n.s.
ENSG00000204624	6.02649014118541	1.21203764551682	2.478306654831	0.489058786633277	0.624800078208622	0	n.s.
ENSG00000171729	1012.04663068678	1.74992751955611	0.359758320028022	4.86417525915678	1.14935040075921e-06	4.74308948530811	n.s.
ENSG00000287586	128.763391834389	0.987729407475342	0.731629350546666	1.35004070946214	0.177002924995644	0.539070915703239	n.s.
ENSG00000157916	7908.56913347474	0.135889048416789	0.335774819158041	0.404702915952818	0.685695898526344	0.10789011866315	n.s.
ENSG00000157881	115.630859250706	0.38959943236727	0.999760450344355	0.389692783139278	0.696763733691202	0.103384215422867	n.s.
ENSG00000048707	3010.25231669228	0.0895942142320501	0.339791790228956	0.263673863843739	0.792031236641048	0.0650585595465833	n.s.
ENSG00000162444	11.811399922679	-1.15668703748896	1.29394711298095	-0.89392141756414	0.371363937566696	0.297649351410103	n.s.
ENSG00000180758	703.420598911126	1.52188140015742	0.409889555288707	3.7129060268088	0.000204892980658783	2.88137701209296	n.s.
ENSG00000184677	2094.45772341905	0.658927008318909	0.345470585019063	1.90733172921958	0.0564776439247332	0.925007891162369	n.s.
ENSG00000131697	1332.67094410103	1.76066843414756	0.350380901617148	5.02501256781227	5.0339956914786e-07	5.04360631753128	n.s.
ENSG00000204138	3845.9191166183	-0.401835772713079	0.335375616642808	-1.1981663328287	0.230852269309313	0.451619133985458	n.s.
ENSG00000090020	3995.69413021145	0.557220889649305	0.361967013761275	1.53942450130775	0.123700696323756	0.659202785932718	n.s.
ENSG00000158006	1250.28637317369	0.307220008675212	0.366085227675417	0.839203511777872	0.401355116986502	0.272949921953391	n.s.
ENSG00000196581	2947.46546711326	-0.216510501080142	0.448836847986152	-0.482381297461615	0.629535104563356	0.133202472766306	n.s.
ENSG00000169403	7.04604373990713	1.08515670710531	1.5412478743622	0.704076693409465	0.481385013563039	0	n.s.
ENSG00000171612	593.564618286449	0.293784110881306	0.462570820650272	0.635111636458847	0.52535560826866	0.188419112892418	n.s.
ENSG00000188910	9.31687219813582	2.29000820025712	1.33501530776763	1.71534227879858	0.0862824913807475	0.780517302271123	n.s.
ENSG00000189337	725.919332770147	-0.274386541889349	0.511768961007164	-0.536153152683107	0.591852707651062	0.151897532484353	n.s.
ENSG00000028137	56.6128837352304	1.56909905679081	0.761269994208673	2.06115973140628	0.0392878038377759	1.04966255348397	n.s.
ENSG00000130939	4434.87248632339	-0.305717373151286	0.333686718625884	-0.916180824967276	0.359572060966343	0.308359483202878	n.s.
ENSG00000175147	6.00898879403867	1.47492513423365	1.71768019567965	0.858672724959757	0.390521102456727	0	n.s.
ENSG00000127472	8.06299981694967	1.79161237563451	1.73348264450033	1.03353349473593	0.301354304116854	0.365987850916468	n.s.
ENSG00000060656	2017.19510784945	0.76235527057112	0.382352262355898	1.99385578595455	0.0461678170075372	0.994065394716758	n.s.
ENSG00000189280	4.68703598118497	-0.452455580645851	2.10352382852761	-0.215094107568324	0.829693947872239	0	n.s.
ENSG00000134698	933.599741633079	-1.05463707294602	0.359164850474253	-2.93635936688526	0.0033208935951041	1.90596413582887	n.s.
ENSG00000272420	6.02690979778972	-1.30486747865	1.9329856673587	-0.675052847356607	0.499642189800433	0	n.s.
ENSG00000273274	16.5008593314461	-3.26424194974403	1.30369332603638	-2.50384188102605	0.0122852924209972	1.44841759258843	n.s.
ENSG00000232273	14.3131493686804	1.8190320701158	1.17178989188945	1.55235344041303	0.120577677480265	0.667925626469905	n.s.
ENSG00000130940	253.914922190626	1.96346441681476	0.486334377893781	4.03727251468042	5.40762395327198e-05	3.35449490990119	n.s.
ENSG00000163879	776.299669519572	-0.623059293988249	0.590208652067578	-1.05565937030166	0.291123865881717	0.377092497622033	n.s.
ENSG00000227527	4.33996506451264	-2.9288397856079	2.12812414944435	-1.37625419380379	0.168742949038737	0	n.s.
ENSG00000116954	665.761032024059	-2.45946262577138	0.377200815919385	-6.52030038635181	7.01667287749364e-11	8.44645631856051	Up_G1/S(mH2A1)
ENSG00000179051	7073.93428531327	1.27229164537037	0.353572922088773	3.59838541326682	0.000320198870652395	2.72400393406957	n.s.
ENSG00000215895	3.64193518163928	-3.70880348699199	2.42253878491323	-1.53095732051399	0.125779941103523	0	n.s.
ENSG00000126067	7778.72688093922	0.748270750371203	0.339818293681106	2.20197312588886	0.0276672068466015	1.16942924632662	n.s.
ENSG00000272078	55.3506173191993	2.23123061934508	0.718661515759033	3.10470307706475	0.00190470125179119	2.09875778916743	Up_Mitosis
ENSG00000231606	3.17300526057235	-5.03540053160644	2.94014864776499	-1.71263467764944	0.0867797694298386	0	n.s.
ENSG00000237749	3.30490567379629	0.131349457733257	2.8775645237897	0.0456460512517968	0.963592363811222	0	n.s.
ENSG00000158315	200.365788630778	-1.65550281819241	0.456130516660482	-3.62944981255151	0.000284025943456703	2.76770125548782	n.s.
ENSG00000146463	2834.17700691093	-0.949487825324232	0.432083499763815	-2.19746374449207	0.0279873430571779	1.16563745957015	n.s.
ENSG00000142686	1286.08376753501	-0.889295666898303	0.43819322235367	-2.02946011378639	0.0424114476135717	1.02358570349122	n.s.
ENSG00000224751	7.26549809028207	3.91018817646199	1.89293565185643	2.06567411450421	0.0388592610716711	1.05303573768273	n.s.
ENSG00000117148	35.653479126835	1.32015847005745	0.769366979937162	1.71590216955409	0.0861799495777105	0.78080638387354	n.s.
ENSG00000230585	7.06919134505312	2.38698543836557	1.60023785420435	1.49164415283277	0.135792456844813	0	n.s.
ENSG00000117000	1412.98028366801	0.110259830441122	0.619654365489827	0.177937631979665	0.858771956366952	0.0419131793938645	n.s.
ENSG00000092853	1394.44374185881	-1.90869190661068	0.457665542416312	-4.17049510988627	3.03938577653901e-05	3.55956665725519	n.s.
ENSG00000134697	2306.57623355344	-0.862618134916388	0.470448529571013	-1.8336078884187	0.0667122204223374	0.867446652939633	n.s.
ENSG00000187513	3.3884286721762	3.80473585449894	2.48416397137248	1.5315961016844	0.125622135104132	0	n.s.
ENSG00000116151	345.561879387411	0.394414585311246	0.412006363143248	0.957302169564101	0.338414760605846	0.328277767229313	n.s.
ENSG00000214114	967.062674892598	-1.83110261566254	0.555519921819159	-3.29619612860369	0.00098003571073161	2.33116140022711	n.s.
ENSG00000236723	4.85111205568315	0.469216625795587	1.75407830101926	0.267500387823585	0.789083915607249	0	n.s.
ENSG00000117016	174.60011336721	1.11108540356495	0.638392106999895	1.74044351642513	0.0817811700036312	0.798290013258704	n.s.
ENSG00000163866	2193.33177272185	0.523364245151519	0.388240879938962	1.34804002410514	0.177645509869759	0.537754636366964	n.s.
ENSG00000232762	25.5337915161479	4.15454712689663	1.00775328578404	4.12258355839978	3.74646643036199e-05	3.48625902570263	Up_Mitosis
ENSG00000162384	1293.90334887432	-0.749450106190824	0.367043142644746	-2.04185835155679	0.0411655840998889	1.03397282218417	n.s.
ENSG00000162391	5.55944449866933	0.0723954097720443	1.67628994712202	0.0431878804119409	0.965551766105785	0	n.s.
ENSG00000117859	3826.05897679625	-1.67032563544469	0.447822727293695	-3.72988134286726	0.000191569965477526	2.90574406221153	n.s.
ENSG00000162396	585.832589104178	1.2800506886032	0.379081738561497	3.37671419747258	0.000733572300353447	2.43402645842201	n.s.
ENSG00000162378	2176.02372857209	-0.955664750873845	0.377701175944743	-2.53021386148307	0.0113993021447176	1.47493922534964	n.s.
ENSG00000259818	5.51108267260147	3.48255184803429	1.98406213005689	1.7552635047444	0.079214245894526	0	n.s.
ENSG00000243725	91.2709074653259	2.63433866286569	0.620062120244964	4.24850765246707	2.15199296976738e-05	3.68295905296566	Up_Mitosis(mH2A1)
ENSG00000171872	11.5885243534947	0.405836140815661	1.19346346730468	0.340049068893749	0.733819575712231	0.0877407958598776	n.s.
ENSG00000162407	140.022322113616	-1.21054955791727	0.473122876755371	-2.55863670389203	0.0105083494834232	1.50309570482926	n.s.
ENSG00000163877	1115.40050452197	0.692412170786964	0.361336701582953	1.9162519825792	0.0553330295962447	0.932320374737075	n.s.
ENSG00000228929	248.79138284537	0.833851821693647	0.449952425473489	1.8531999706773	0.0638537018874085	0.88247696656455	n.s.
ENSG00000278967	9.69337836516082	1.90541176128344	1.38386384738121	1.37687805407245	0.168549953334668	0.55569374312154	n.s.
ENSG00000157184	840.422368508043	0.230661461794217	0.373535983147397	0.617508010475119	0.536899699281409	0.181662036245641	n.s.
ENSG00000198815	3632.84785106011	0.0400603585247904	0.361197686264631	0.110909787211207	0.911687884416274	0.0258664819652085	n.s.
ENSG00000134744	1734.53977541521	-1.24189144100538	0.375387153189412	-3.30829499745493	0.000938658783054254	2.34640873894108	n.s.
ENSG00000162385	808.51367937447	-0.599839711712847	0.462616080018175	-1.29662529605387	0.194760144359357	0.507545736904663	n.s.
ENSG00000123080	1094.00626979125	0.962095424127291	0.458193492906472	2.09975793856085	0.0357501400034693	1.08136676065171	n.s.
ENSG00000162600	537.919149918321	-1.15205358204667	0.410711797568924	-2.80501701890689	0.0050313923069728	1.76220589180804	n.s.
ENSG00000116704	1965.77057255412	-0.0527869942410134	0.353403918961308	-0.149367314307549	0.881263801770216	0.0347259805332676	n.s.
ENSG00000157193	1007.24795435361	0.0139021276869118	0.37896840346515	0.0366841339800252	0.970736859378068	0.00819971469884896	n.s.
ENSG00000116205	694.455448152052	-1.1367077202137	0.391867209822571	-2.90074722181622	0.00372274050872963	1.866521844762	n.s.
ENSG00000233994	18.2500870787188	0.526480500338146	0.998132580783109	0.527465499548249	0.597870368677857	0.14867677023677	n.s.
ENSG00000162607	1972.02903278467	-1.4160341545186	0.602198862850459	-2.35143943616219	0.0187009337121248	1.30340927711809	n.s.
ENSG00000154027	583.196010876066	-0.506138112384363	0.461633717428522	-1.09640629199216	0.272901011674802	0.397334655724134	n.s.
ENSG00000137960	51.254773121194	-0.945325945510105	1.0720541057216	-0.88178939893505	0.377890705481719	0.292015082850605	n.s.
ENSG00000132855	16.9935067218516	2.53917940951187	1.17184032706957	2.16683054069458	0.030247777792003	1.13967857921433	n.s.
ENSG00000270549	9.13303807005532	4.25991808077765	1.69430862409367	2.5142515479176	0.011928531806152	1.4590960467799	n.s.
ENSG00000116675	945.536890819252	-1.29380953996586	0.420332640480674	-3.07806107678509	0.00208352207574877	2.06779446445307	n.s.
ENSG00000162433	6294.07680665001	-0.133794897454865	0.339194523867376	-0.394448872373831	0.6932496675074	0.104865709448177	n.s.
ENSG00000213625	3598.61592467978	-1.2863903607019	0.455496503843835	-2.82414980103323	0.0047406222366069	1.78280935849613	n.s.
ENSG00000158966	643.727107541387	-1.24425346631449	0.444810323064581	-2.79726751335725	0.00515368424264167	1.75380442015187	n.s.
ENSG00000213703	6.38768063417775	2.59922149132489	1.58277916426949	1.64218834187429	0.100550977977139	0	n.s.
ENSG00000153898	128.23833884953	-0.650777856656714	0.596432218671717	-1.09111787774649	0.27522101719108	0.39461228647405	n.s.
ENSG00000117069	207.143970011819	-0.219303278939612	0.556817640036512	-0.393851169882534	0.69369092325733	0.10475070263849	n.s.
ENSG00000125703	575.563237071896	-1.91556204716414	0.552947146830177	-3.46427693522841	0.000531658869684189	2.54620288919256	n.s.
ENSG00000230498	3.76978125927673	-1.36680388883534	1.89048977796729	-0.722989304023094	0.469686455528857	0	n.s.
ENSG00000137941	1491.85372110921	-1.82562776064507	0.387075210504008	-4.71646778482129	2.39974343600565e-06	4.47751591594261	n.s.
ENSG00000117174	1256.80772025443	-1.93555572105827	0.533040340371547	-3.63116179857819	0.000282148221328289	2.76964054254063	n.s.
ENSG00000122420	6.89291939346613	-0.721500666026481	1.96987258615901	-0.366267682029786	0.714165342572586	0	n.s.
ENSG00000143013	4092.18740284891	0.182571156363669	0.333984667739894	0.546645322371071	0.584622425411478	0.155918586946071	n.s.
ENSG00000226084	382.990681309867	0.136382655812321	0.486708260396425	0.280214384899154	0.779313031033698	0.0699039330227309	n.s.
ENSG00000134748	1536.36711587586	-0.895729241013058	0.386949045250263	-2.31485062958028	0.020621108030784	1.27025112114336	n.s.
ENSG00000142892	4151.30329126871	-0.135943022851951	0.638291584867011	-0.212979500396006	0.831342952176774	0.0508955507081113	n.s.
ENSG00000116641	4725.23272322383	-0.12740219853974	0.509296317310636	-0.250153386563826	0.802468731521361	0.0611547228083268	n.s.
ENSG00000172260	3608.33630344818	-0.667461847310088	0.514344014375081	-1.29769537246592	0.194392034453215	0.508147041435818	n.s.
ENSG00000067334	3312.67971168609	-1.07793959419599	0.65926054991466	-1.63507371150227	0.10203359629773	0.723761562971247	n.s.
ENSG00000232882	46.8940132333066	0.528236592526111	0.820318877244871	0.643940554312549	0.519613982712288	0.191964950285822	n.s.
ENSG00000171502	7.02644336904624	-4.70411154114907	2.17658648950712	-2.16123345606831	0.0306773102664834	0	n.s.
ENSG00000143036	202.366917299825	-0.252789125259125	0.457390935124043	-0.55267629033918	0.580485091440911	0.158059739706045	n.s.
ENSG00000065243	3062.8401317249	-1.35996792715624	0.509748593094626	-2.6679189419632	0.00763226692235671	1.61542828882129	n.s.
ENSG00000117528	2853.71777804271	-0.939283328286183	0.58132624310232	-1.61575937682355	0.106146347707686	0.710198998399943	n.s.
ENSG00000036549	2057.51406570324	-1.02347827572374	0.540478968154284	-1.89365051376353	0.0582714138755923	0.913911611520604	n.s.
ENSG00000287870	3.3901072439889	-5.13107088085723	2.7949643103187	-1.83582697707942	0.0663832502841596	0	n.s.
ENSG00000228838	6.14366123082532	3.64769323670867	1.96110704585886	1.86001740415509	0.0628830636478022	0	n.s.
ENSG00000283761	92.0235793989452	4.27534829551084	0.885161332003387	4.83002153498328	1.3651828475439e-06	4.67967186459164	Up_Mitosis
ENSG00000233514	7.45657042607686	0.431316180841475	1.43622437886565	0.300312532768823	0.763938774421518	0.0759212932812714	n.s.
ENSG00000127124	273.994601491432	0.575753376508751	0.549761675948191	1.04727812377196	0.294971322638568	0.372696149372079	n.s.
ENSG00000266993	57.082906727563	1.84447043272787	0.668594612819107	2.75872763160732	0.0058026876185304	1.71262355300607	n.s.
ENSG00000137936	6810.26217358116	0.259535669173561	0.359081206970131	0.722777088122991	0.469816845891681	0.224003037275554	n.s.
ENSG00000117519	32803.511354584	-1.07666851823873	0.387386785286267	-2.77931142499635	0.00544742720107393	1.7346428939245	n.s.
ENSG00000228502	406.771846210452	-0.304324018083448	0.39631198538335	-0.767890019246017	0.442552527498827	0.24227711221736	n.s.
ENSG00000152078	864.52382998701	-2.0727127816331	0.604768926926174	-3.42728055187618	0.000609658844674515	2.49968995463632	Up_G1/S
ENSG00000171492	2413.80233970295	-1.75023831294184	0.481256931693908	-3.6368064492732	0.000276039190493237	2.77735373541577	n.s.
ENSG00000170989	13.5246432629005	-1.34692673412021	1.17776813483107	-1.14362640173943	0.252778607592943	0.422330297763354	n.s.
ENSG00000137962	7045.52570976071	-0.86980677734889	0.558763908958242	-1.55666241753258	0.119550656005123	0.67065578216143	n.s.
ENSG00000260464	9.3006458173647	-5.11791116430101	1.92748146211236	-2.65523236664088	0.0079253794584567	1.60206358116289	n.s.
ENSG00000162377	1361.78750786752	-0.316177665252727	0.378697146355446	-0.834909025049696	0.403768932902382	0.27131438663639	n.s.
ENSG00000116774	17.4434473043122	-0.192159145530903	1.64520610613593	-0.116799436140086	0.907018990589277	0.0273523282441462	n.s.
ENSG00000023909	1982.23494994369	-0.716283216336953	0.43493367100838	-1.64687920039916	0.0995828779198268	0.731885258505845	n.s.
ENSG00000069702	506.6297917956	-0.320078400476337	0.55296727240705	-0.57883787422544	0.562698572803532	0.167519353916491	n.s.
ENSG00000116793	1230.90744896993	-2.15081472287433	0.358624642476712	-5.9973980260266	2.00504193363671e-09	7.12656782256891	Up_G1/S(mH2A1)
ENSG00000183298	570.465822710158	0.564381460766609	0.382413206523422	1.47584197182281	0.139986320320663	0.617447098583635	n.s.
ENSG00000117525	50836.8680915276	-0.318351911595821	0.433631952547382	-0.734152337542597	0.462855898465186	0.228245639782145	n.s.
ENSG00000198162	2115.73847507356	-0.97550123877405	0.385688618605477	-2.52924559273007	0.0114308010344408	1.47420419598185	n.s.
ENSG00000171517	5.84434239295683	-1.46793222646538	1.594145666626	-0.920826908855987	0.357140803692325	0	n.s.
ENSG00000143079	2573.96909897111	-1.25672682139629	0.393519659059841	-3.19355537255431	0.00140532383014826	2.20498415087453	n.s.
ENSG00000232450	47.8372508365081	-0.0326742247738543	0.69394373614996	-0.0470848327778457	0.962445615620093	0.0104074305236866	n.s.
ENSG00000173947	60.4183005272762	-0.78769922747405	0.591933641821259	-1.33072218205146	0.183280441426366	0.527302996343561	n.s.
ENSG00000134198	150.316696504309	-1.40076869899184	0.872650062020571	-1.60518947967349	0.108452111980612	0.703249105257048	n.s.
ENSG00000279513	5.8479298705217	0.668959572908144	1.56427436610504	0.427648491468805	0.668907055984036	0	n.s.
ENSG00000117620	1231.98804934932	-1.81481691829144	0.49430325307243	-3.67146464647182	0.000241164442037822	2.82330278336475	n.s.
ENSG00000162688	881.360496032257	-0.810261894625272	0.631216139776384	-1.28365205444892	0.199263727369044	0.499720699928816	n.s.
ENSG00000197106	1245.71854439132	1.59963050475183	0.56546681155406	2.82886718029588	0.00467130811312744	1.78790107723642	n.s.
ENSG00000185946	716.346622618323	-1.56290503027983	0.42044144332005	-3.71729536921533	0.000201366970280096	2.88802967022166	n.s.
ENSG00000162627	1788.99608909252	-0.584417789516017	0.514051462925629	-1.13688576274039	0.255586044618306	0.418947159923578	n.s.
ENSG00000265808	7314.0120975545	-0.713578842629764	0.388392367295234	-1.8372627855669	0.0661711108692414	0.870315740182301	n.s.
ENSG00000134247	1884.3680302028	0.515975118553073	0.391398450809375	1.31828605219588	0.187407908271162	0.520020858369731	n.s.
ENSG00000162664	2143.79356147917	-1.41855533914201	0.550997395033965	-2.5745227689408	0.0100378479498337	1.51932115065917	n.s.
ENSG00000134253	336.425518152932	-0.516860585329949	0.472449138797528	-1.09400259813248	0.273953838719356	0.396125257461735	n.s.
ENSG00000223416	67.0574994614131	-0.113447138327221	0.604641406212896	-0.187627140916109	0.851168948712731	0.0445036160971697	n.s.
ENSG00000227850	16.5915482192284	-0.593208439993631	1.2042713225771	-0.492587034891927	0.622304410798387	0.136600252713144	n.s.
ENSG00000183508	128.799217396187	-0.126614501000135	0.596837633996798	-0.212142287597123	0.831996029693483	0.0507021672786216	n.s.
ENSG00000143398	7229.10483417205	0.17550643385481	0.358034291692331	0.490194481163349	0.623996285709884	0.135894800798811	n.s.
ENSG00000196505	1000.17021850108	-0.373190368293152	0.392421985999866	-0.95099250706427	0.341608179561143	0.325436756882809	n.s.
ENSG00000235526	10.85889694397	2.12038846997268	1.67763804002007	1.26391296536607	0.206261267653163	0.488627988655287	n.s.
ENSG00000065183	2847.43697128344	-0.523422759877301	0.512931786593571	-1.02045295994113	0.307513687821183	0.359178605006714	n.s.
ENSG00000163156	1119.94053227466	0.295565094525449	0.348247950616599	0.848720269572667	0.39603696459544	0.277373317785385	n.s.
ENSG00000261168	16.0189964582579	-2.32963985424808	1.06786507717602	-2.18158632962213	0.0291400767034796	1.15222682208591	n.s.
ENSG00000171943	785.048451453554	-1.0917612754058	0.369052130982674	-2.95828470763404	0.00309356253567247	1.93201538229612	n.s.
ENSG00000155761	41.7913992071331	4.46407594992786	0.873224372223588	5.11217516588605	3.18470308269656e-07	5.21473269369804	Up_Mitosis
ENSG00000116830	2125.238505262	0.338959508898122	0.345476615320788	0.981135897095048	0.32652573037334	0.340301473143374	n.s.
ENSG00000227091	4.63990145768437	5.80199402340095	2.42743094014596	2.39017882133944	0.0168401711748686	0	n.s.
ENSG00000081026	725.623592271373	-0.113720190669634	0.442745292060021	-0.256852399582868	0.797292717613361	0.0631103861508446	n.s.
ENSG00000143458	890.969886500592	-0.771752265354235	0.382198877129614	-2.01924262873361	0.0434620076179869	1.01519912420533	n.s.
ENSG00000163155	585.949417265705	0.575485576227829	0.413897916865922	1.39040462098835	0.164406044047013	0.564155116575634	n.s.
ENSG00000241975	14.3428063496362	0.33109464019969	1.24380084639631	0.26619586339644	0.790088368663908	0.0656171836654656	n.s.
ENSG00000228217	9.95035329485056	-3.00647175951085	1.58073599616942	-1.90194426317639	0.0571784416602665	0.92059930728291	n.s.
ENSG00000117262	524.908906643987	-0.0992499731816111	0.476132927865676	-0.208450135189161	0.834877513732042	0.0497177046240872	n.s.
ENSG00000184371	2194.78267126751	-0.905453221765088	0.470514515100843	-1.92438956228806	0.0543057717866517	0.938831557671037	n.s.
ENSG00000232499	152.675738625657	-1.38037140192272	0.601145755688557	-2.29623413100809	0.0216624980086396	1.25264967223239	n.s.
ENSG00000163154	24.9577713622531	2.17684142870526	1.03574014566057	2.10172545481175	0.0355773324444553	1.08305932022614	n.s.
ENSG00000232995	45.5919059663105	-1.66467126007681	0.704243148929672	-2.36377345325521	0.0180898708683411	1.31533193839153	n.s.
ENSG00000143158	1265.14959917203	-0.381615331928059	0.376789959032033	-1.01280653260618	0.311152579794084	0.355609355948216	n.s.
ENSG00000271092	17.116228871359	-1.61465222419221	0.98331601914966	-1.6420481236424	0.100580031289853	0.728640104285984	n.s.
ENSG00000000460	1195.69957796101	1.99237113300759	0.409803379350928	4.8617733122729	1.16338807606174e-06	4.73905551759438	n.s.
ENSG00000135862	16839.2114826239	-0.255905773556454	0.360601414735903	-0.709663809122529	0.477912639937967	0.218601740378731	n.s.
ENSG00000232952	30.1800352682872	-0.913449429663544	1.03234975384685	-0.884825541208061	0.376250731724469	0.29328084895846	n.s.
ENSG00000143156	996.493989048107	-0.950764250530155	0.681859518572032	-1.39436969732603	0.163205993870604	0.566812953373892	n.s.
ENSG00000198771	2.83437602227738	0.133489632841576	2.51439110162613	0.0530902423076683	0.957660006000246	0	n.s.
ENSG00000225462	13.940135426484	-0.0141147117569698	1.07958621656731	-0.0130741867026141	0.989568605466398	0.00259749501171494	n.s.
ENSG00000272931	14.924496648039	-2.51702702383455	1.43754309400608	-1.75092283099507	0.0799592034947109	0.805889426439697	n.s.
ENSG00000143190	1037.74932981383	0.145544203225447	0.381529302510951	0.381475819203349	0.702850210634422	0.100876548555374	n.s.
ENSG00000224468	68.4225496688536	1.54827914389559	0.611894408023645	2.53030445056096	0.0113963591237212	1.47499340787906	n.s.
ENSG00000047410	6938.29220976651	-1.20934255945748	0.633827007082069	-1.90800099387512	0.0563910878208289	0.925466531217659	n.s.
ENSG00000171806	148.829829768742	-1.21132620514867	0.711367143264344	-1.70281438581785	0.0886028098165593	0.771410274751695	n.s.
ENSG00000135842	1018.64215661384	0.61714175190916	0.826805126583417	0.746417423001907	0.455415297594373	0.233441187581485	n.s.
ENSG00000228238	4.29530897805073	-5.4724914986268	2.54016157934434	-2.15438716305572	0.0312098224304429	0	n.s.
ENSG00000058085	91.0195244509354	-1.483137466883	0.715762417781432	-2.0721086076021	0.038255313786099	1.0583262455518	n.s.
ENSG00000143167	4.99367186812846	-1.41748460125914	1.81331263017232	-0.781709991797957	0.434385028232976	0	n.s.
ENSG00000143228	2307.2549933164	0.597167037575525	0.69533471756563	0.858819533225968	0.390440089134431	0.281662495683178	n.s.
ENSG00000116833	3.04215762072986	0.302210174833512	2.48195405217666	0.121763001441737	0.903086716433247	0	n.s.
ENSG00000000457	435.963830160959	-0.296946216371186	0.374912310131244	-0.792041787764277	0.428336310843259	0.25245973515259	n.s.
ENSG00000157064	31.6916759213403	-3.06451344405094	0.994518999061089	-3.08140261467514	0.00206027859022712	2.07193732727857	Up_G1/S
ENSG00000059588	945.666449476599	-0.956735148902857	0.492930487658644	-1.94091291339521	0.0522688414110837	0.952035337842173	n.s.
ENSG00000234975	252.367752020873	-1.04779312039832	0.478620390533936	-2.18919448715804	0.0285827071749969	1.15836824999008	n.s.
ENSG00000162851	1015.43067867052	-0.689763449961178	0.567305054524866	-1.21585987020488	0.224038307284542	0.46160095510018	n.s.
ENSG00000271427	7.69181514384757	-6.31301440259597	2.09617976751494	-3.01167605013199	0.0025980969892146	1.99195286586145	n.s.
ENSG00000143353	1341.31160481812	-0.554525312430104	0.351205061422773	-1.57892175637691	0.114354005024951	0.685069837785706	n.s.
ENSG00000197965	9387.82984708754	-0.0409145418884334	0.342971866980794	-0.11929416324612	0.905042307534529	0.0280594593871029	n.s.
ENSG00000143493	1072.71139491909	-0.632310681590857	0.366481722378948	-1.72535393439632	0.0844637076435664	0.787300413848368	n.s.
ENSG00000179397	55.5097661814586	-1.52009365977245	0.648730184132421	-2.34318318609662	0.0191199928443132	1.2962089382948	n.s.
ENSG00000186197	31.8460426967336	0.386949551705406	0.837922417843027	0.461796394827923	0.644227336471443	0.126315094639959	n.s.
ENSG00000143199	10.9557950979892	-0.339103625288376	1.20883511067441	-0.280520992725957	0.779077821883981	0.0699270519064065	n.s.
ENSG00000092978	635.957688786422	-0.888191234243363	0.540547150799778	-1.64313368950187	0.100355275834272	0.72931859077208	n.s.
ENSG00000188404	11.3182211366768	-6.870225208734	1.92083240970862	-3.57669163327799	0.000347970248990292	2.69534528431853	Up_G1/S
ENSG00000116574	10.856021886934	-6.81013413671182	1.95810351418784	-3.4779234536722	0.000505314204228704	2.56356331998316	Up_G1/S
ENSG00000143248	219.370847727184	-3.05454915531808	0.717751092072817	-4.25572205887802	2.08375434855655e-05	3.69428313964802	Up_G1/S
ENSG00000162814	17.5686001997476	-0.863767240535527	1.04757249329978	-0.824541734400375	0.409631812425928	0.266828053341352	n.s.
ENSG00000116132	204.098881713389	-2.14479792019795	0.532369606914546	-4.02877604645493	5.60679981840961e-05	3.34135804188592	Up_G1/S
ENSG00000225920	56.3491298318983	-1.66089212772528	0.661769281815502	-2.50977519411112	0.0120808042947953	1.45433325344856	n.s.
ENSG00000143476	4960.20052292692	1.23495035853194	0.420701446308228	2.93545546222618	0.00333058419780827	1.90506719386626	n.s.
ENSG00000057252	8907.4839932088	1.14956346597466	0.454799603854629	2.52762635726064	0.011483649272914	1.4724902974292	n.s.
ENSG00000162852	1354.67987277925	-0.754841699491974	0.370968112013927	-2.03478863828499	0.0418721447785418	1.0281835369883	n.s.
ENSG00000116962	517.848420153334	1.23493561283979	0.449055696814261	2.75007225518082	0.00595821248665434	1.70339039449553	n.s.
ENSG00000220749	349.159263045025	0.775094035417608	0.469867702416361	1.64960058210338	0.0990246558725913	0.733757426304231	n.s.
ENSG00000181450	376.096927970736	-0.153460831693135	0.58007452495003	-0.264553648009891	0.791353331620139	0.0651878328128742	n.s.
ENSG00000225300	8.88844834011922	1.74989081145381	1.30652585896121	1.3393464809377	0.180457903625196	0.53266718895198	n.s.
ENSG00000223842	35.4379847092119	0.649112258410263	0.905654743059284	0.716732577601896	0.473539120414157	0.221469941872764	n.s.
ENSG00000143195	16.537904782309	-1.60358366257432	1.1830098849348	-1.35551163434505	0.1752546043751	0.542414888794678	n.s.
ENSG00000067533	792.930332351401	-1.43037103569775	0.598075289064472	-2.39162369997795	0.0167740304115566	1.34114804791282	n.s.
ENSG00000228955	8.72033351881072	2.74808958419183	1.64726000729026	1.66827918606027	0.0952603177712686	0.746600295486702	n.s.
ENSG00000271811	3.49395862253479	-0.113192367819064	2.37593231237954	-0.0476412426521106	0.962002162446494	0	n.s.
ENSG00000277007	65.8740517925121	-2.9559790610273	0.641879641594412	-4.60519210997987	4.12085261417486e-06	4.27663400323937	Up_G1/S
ENSG00000152104	9962.35589486155	0.284417882912308	0.338009746521964	0.841448762465865	0.400096577693424	0.273999297493932	n.s.
ENSG00000117650	2330.83325957748	0.56090057963761	0.592042581699368	0.947399050297414	0.343435474883879	0.323637969462392	n.s.
ENSG00000203724	164.036142962445	0.156500089027713	0.508940327574349	0.307501843631857	0.758461419950108	0.0780322424908665	n.s.
ENSG00000173726	7498.49401030271	-1.48429167632995	0.471568024235247	-3.14756641682196	0.00164635699397237	2.14976491820994	n.s.
ENSG00000152382	600.691925295294	0.673150823895582	0.376955034181049	1.78575894432085	0.0741382968514851	0.830973363775846	n.s.
ENSG00000135829	11179.5779770885	-0.052991464074044	0.50571014944701	-0.104786237990259	0.916545430419088	0.0245307208447184	n.s.
ENSG00000134717	3412.119610304	-0.416015345821073	0.362586789242037	-1.14735384234689	0.25123540964614	0.424281194903089	n.s.
ENSG00000287676	21.8129654461298	-0.658106867035702	0.904688293912479	-0.727440458182129	0.46695617771252	0.225622669505927	n.s.
ENSG00000236792	24.156475628683	-0.532102031322336	1.03811122010489	-0.512567460034362	0.608253920084796	0.143418192452191	n.s.
ENSG00000143207	1782.66121785838	-0.14850939480663	0.343272934921387	-0.432627742238519	0.665285231726198	0.11692187786182	n.s.
ENSG00000116906	2528.63128607287	-0.6828851027946	0.366211676357112	-1.8647278251409	0.0622195644691839	0.891341254274421	n.s.
ENSG00000092969	14899.8641008801	-1.40769959499118	0.423261689485541	-3.32583749004591	0.000881533086867827	2.36920792097217	n.s.
ENSG00000157181	1286.28351998988	-1.62294637939227	0.534227690121496	-3.0379300987247	0.00238209203435308	2.02169078154664	n.s.
ENSG00000076258	67.3622113162193	-1.88577660967979	0.716595157702523	-2.63157877835204	0.00849891609665934	1.57758945541814	n.s.
ENSG00000117697	1246.3994934418	-0.388530296402735	0.51452209831403	-0.755128492392958	0.450171888845361	0.237203821719332	n.s.
ENSG00000162669	9.91220740679784	-0.972532761863319	1.52825621370619	-0.636367615024985	0.524536843803612	0.188973001567371	n.s.
ENSG00000143641	14850.6186687175	0.421443617887607	0.357639591565312	1.17840314055566	0.238635926286522	0.441543911495144	n.s.
ENSG00000010072	514.209810099721	-0.52368924896892	0.442283689982828	-1.18405733882986	0.236390365999847	0.444362544697532	n.s.
ENSG00000135766	1234.85129565042	1.1412211730609	0.363915301371426	3.13595270317068	0.00171296826665335	2.13600418566171	n.s.
ENSG00000168243	221.543342941058	0.484986143004616	0.514841676917127	0.942010262084285	0.346187385973125	0.321043086114747	n.s.
ENSG00000116183	385.850582055454	-1.25571007256396	0.608467230105015	-2.06372670611568	0.0390436357545071	1.05178424892283	n.s.
ENSG00000066027	1573.24108616852	-1.13708791974417	0.455969323949676	-2.49378162086549	0.0126390277525053	1.43842664418037	n.s.
ENSG00000173728	2.94230556831394	-4.92658984180392	2.79787425902649	-1.76083318466146	0.0782666413914742	0	n.s.
ENSG00000116711	71.0909079154317	-0.974073631931924	0.663653637695389	-1.46774398060184	0.14217377929587	0.61237552910834	n.s.
ENSG00000285665	18.4550499145823	-5.05421711070337	1.4984982589509	-3.37285484351635	0.000743931602712119	2.42951670614243	Up_G1/S
ENSG00000234915	3.75666725492086	2.87345664927353	2.29336357623262	1.25294422526491	0.210226005462402	0	n.s.
ENSG00000123684	2111.3675418589	-0.761569813422084	0.418033792723703	-1.82179007218548	0.068486844704873	0.858404866484319	n.s.
ENSG00000225171	3.75971601854321	0.454137481077168	2.0228461603882	0.224504210933181	0.822364990688204	0	n.s.
ENSG00000229832	22.8067747133235	2.40576687497622	0.898074684853283	2.6788049096042	0.00738854281657179	1.62663814566057	n.s.
ENSG00000203705	439.254905038848	-1.27033461814262	0.5270337435914	-2.4103477881437	0.0159373199490881	1.35907943023708	n.s.
ENSG00000224040	17.017374582868	-1.25745815603153	0.977533572447318	-1.28635802541635	0.198318140321047	0.501191133724641	n.s.
ENSG00000228686	4.96487797768095	-0.28472875849384	2.12369592902288	-0.134072281536484	0.893345417854676	0	n.s.
ENSG00000008118	14.1764017400838	-3.64101160148343	1.2502639791006	-2.91219427444647	0.00358899340011515	1.87948545499936	n.s.
ENSG00000171161	2883.78251727001	0.383444294168328	0.410358386376601	0.93441320294214	0.350090789802571	0.31753140545675	n.s.
ENSG00000196878	2409.61964170915	0.641634488699937	0.339301189631779	1.89104697627574	0.0586180736637518	0.911830453515525	n.s.
ENSG00000225561	5.86128119425686	-0.693250065146517	2.50208129136223	-0.277069361231299	0.781726847367893	0	n.s.
ENSG00000074964	2433.78886411092	1.43458397266318	0.373984825242979	3.83594166349164	0.000125084098541574	3.06013817341834	n.s.
ENSG00000198929	226.295142269476	1.96380440223022	0.458096736353726	4.28687708596518	1.8120248777413e-05	3.74234823949964	n.s.
ENSG00000174606	1061.5818423629	-1.33810281249683	0.404513299576115	-3.30793280195981	0.000939873588604219	2.34603623534477	n.s.
ENSG00000116903	1015.96832466244	-0.563974964698164	0.495586787563844	-1.13799435104091	0.255122841154401	0.419470239104061	n.s.
ENSG00000287354	6.46357740818247	6.27654484936549	2.22409600717735	2.8220656073796	0.00477154147762125	0	n.s.
ENSG00000198797	6.37546916831277	-3.53407206836039	1.88073174000678	-1.87909418083604	0.0602316345765865	0	n.s.
ENSG00000151414	11357.2927517086	-0.3690809537449	0.602573643188959	-0.612507629427067	0.540201951774949	0.179820157737465	n.s.
ENSG00000177614	4.68543625073299	-0.451450449549273	2.08269882244195	-0.216762234022849	0.828393645069571	0	n.s.
ENSG00000197472	63.226583622045	-0.133294802173222	0.628990546606579	-0.211918609734838	0.832170531848592	0.0506321771770472	n.s.
ENSG00000230184	9.68209362989926	2.12037061646495	1.27607394347496	1.66163616717291	0.0965857470423675	0.742125134295612	n.s.
ENSG00000136643	940.684562005174	-1.44854815414806	0.430396729698119	-3.36561143288444	0.000763742115859122	2.42065881161216	n.s.
ENSG00000135747	22.5716798975372	0.764787490930373	0.883610444452729	0.865525634889988	0.386750352096211	0.284638268605744	n.s.
ENSG00000069248	2331.79187306372	-0.27962169376994	0.472754121595962	-0.591473835967775	0.554202980806444	0.172215850830472	n.s.
ENSG00000185220	324.374758851358	-1.28258998642744	0.400677874288072	-3.2010501920186	0.00136927678067037	2.21377831363515	n.s.
ENSG00000162769	762.681073121952	-0.706263565214807	0.398123919732601	-1.77397923161504	0.0760665856680827	0.822248934309984	n.s.
ENSG00000042781	10.813647134109	-0.629518927223352	1.17554486133849	-0.535512465688953	0.592295540004821	0.151666635766046	n.s.
ENSG00000233332	2.87343305215735	1.13002394830373	2.99646866057324	0.377118560648502	0.706085498402975	0	n.s.
ENSG00000277462	166.00915757049	-1.21071722450336	0.70203624154033	-1.7245793776215	0.0846033025463789	0.787040190639145	n.s.
ENSG00000035687	1966.98095085878	-1.3031224585483	0.504153539105422	-2.58477300558195	0.00974431266237685	1.52929693562967	n.s.
ENSG00000180287	1280.50010470377	-2.06733790280185	0.453706888430635	-4.55654951581789	5.20007847794603e-06	4.19321845620062	Up_G1/S(mH2A1)
ENSG00000231272	2.60927538660091	0.394794610903631	2.59089197419707	0.152377874043159	0.878888907238939	0	n.s.
ENSG00000226723	10.5875565152446	-0.331025453828027	1.39130222530433	-0.237924907908214	0.811939336440552	0.0578910991319348	n.s.
ENSG00000272672	3.04314760391783	-0.543998972965457	2.45041827576671	-0.222002495796456	0.824311940445798	0	n.s.
ENSG00000007341	1073.77936221395	0.397049572179054	0.35588214713027	1.11567712901798	0.26456036386532	0.407502886026648	n.s.
ENSG00000143324	2497.21134497758	-0.862683360003453	0.411231531796325	-2.09780450500747	0.0359224184046929	1.07978172854118	n.s.
ENSG00000225222	6.74443655565966	6.33779669456981	2.20437114569446	2.87510417968802	0.00403894207116279	0	n.s.
ENSG00000286619	232.981282244818	-0.905405124735778	0.435606107843061	-2.07849501748028	0.0376637893375825	1.0635867184194	n.s.
ENSG00000198756	158.107093924677	-0.164724550995967	0.581668554013234	-0.283193151597154	0.777028777806765	0.0707046000192444	n.s.
ENSG00000054282	186.869814990029	-2.8817906993208	1.03417809073063	-2.78655168307119	0.00532721223880859	1.74251378239524	n.s.
ENSG00000183780	393.619436120366	0.551684098234338	0.518015715114829	1.06499490678974	0.286878234584123	0.38162106725455	n.s.
ENSG00000162702	1921.92600687688	-0.252891390017586	0.54393948667094	-0.464925595980081	0.641984739918526	0.127257059279764	n.s.
ENSG00000054267	2601.1046723102	-1.64901327319414	0.473940794996556	-3.47936554650486	0.000502602502115566	2.56536684514962	n.s.
ENSG00000287921	14.62380017053	3.04509858227708	1.44912489759183	2.10133618388412	0.0356114655704598	1.08268863044013	n.s.
ENSG00000175137	8743.74087372636	0.135626990456324	0.419362871171755	0.32341201326995	0.746383232719623	0.0825819309915023	n.s.
ENSG00000134245	1560.20576891748	-4.18951184886816	0.382416018717203	-10.9553775046393	6.2616740810595e-28	24.4624733340184	Up_G1/S
ENSG00000187889	5.30962814003602	-3.11685013568705	2.05889964496413	-1.51384266994779	0.13006574744163	0	n.s.
ENSG00000097046	391.20424827771	-1.4724545472067	0.513271252784098	-2.86876488644118	0.00412077988171711	1.83092887807431	n.s.
ENSG00000273367	2.72040439354144	-4.81336506052473	3.57686419691826	-1.34569410397851	0.178401188634817	0	n.s.
ENSG00000231605	6.67399594899448	0.756951988457138	1.95889855133139	0.386417146484011	0.699187753374862	0	n.s.
ENSG00000185420	827.73758164552	0.377528851051522	0.354558282766769	1.06478643822816	0.286972583598138	0.381535350636912	n.s.
ENSG00000272175	7.28441685795804	3.28209645682234	1.59529895536323	2.05735510939079	0.0396520798904053	1.04699530165442	n.s.
ENSG00000136636	2335.01855596803	-2.01489963426709	0.454823296943948	-4.43007129978966	9.42019376079092e-06	3.97948976007953	Up_G1/S(mH2A1)
ENSG00000163874	848.153505918749	0.448598810054256	0.353581690677565	1.26872748754216	0.204538275202346	0.491152406225692	n.s.
ENSG00000054392	783.842981834829	-0.776641693798643	0.357560981008998	-2.17205381752518	0.0298516038327713	1.1443159851549	n.s.
ENSG00000188739	46.1180754325003	-0.0848438473498154	0.697189402915945	-0.121694114963541	0.903141274175538	0.0286103587284715	n.s.
ENSG00000273483	5.6969678003794	-3.35945613554453	1.94715867524262	-1.72531195236359	0.0844712690975637	0	n.s.
ENSG00000215796	7.19021106354137	2.79445773315137	1.85209054417375	1.50881269921824	0.131346654518652	0.638976555986147	n.s.
ENSG00000143341	43.7596449858016	-1.06804184959042	0.698377021184496	-1.52931986189773	0.126185168117229	0.652716607415376	n.s.
ENSG00000243267	3.42912485318851	0.614925215744369	2.33722036533201	0.263101085745082	0.792472667116004	0	n.s.
ENSG00000206779	6.54130345128151	2.25290218308636	1.58866252598441	1.41811249792674	0.156157922985445	0	n.s.
ENSG00000206627	6.60995423683498	1.6633745940133	1.52123663381856	1.09343579889866	0.274202502812808	0	n.s.
ENSG00000207508	3.98496735150129	2.28489810555367	2.22034386761375	1.02907398213471	0.303444911164897	0	n.s.
ENSG00000263675	14.0451746869168	1.65051637214022	1.08167288862562	1.52589233722717	0.12703667936695	0.650223633490709	n.s.
ENSG00000212624	3.32984312735625	1.41573129177465	2.05799086468588	0.687919133203122	0.491503707071904	0	n.s.
ENSG00000198974	2.66183443749766	0.965940917601326	2.63301276102971	0.366857666585546	0.713725190231125	0	n.s.
ENSG00000207234	5.19600510728062	0.112612789414961	1.69045557501286	0.0666168286700489	0.946886748164726	0	n.s.
ENSG00000215930	6.7037797953277	3.78619657845867	1.92411205489186	1.96776303585472	0.0490953091138789	0	n.s.
ENSG00000252906	4.20201432546131	0.396454975371124	1.90306539554203	0.20832440981788	0.834975673452662	0	n.s.
ENSG00000207181	35.643239384218	1.46130733249739	0.816483359191575	1.78975764300239	0.0734928812131798	0.833827601223891	n.s.
ENSG00000239494	7.32087639346111	0.766473708359499	1.42156472922842	0.539176087166649	0.589765358738703	0.153093357745766	n.s.
ENSG00000230175	6.03817070114709	3.62560539850253	1.92638589542581	1.88207638309204	0.0598256454389709	0	n.s.
ENSG00000225272	7.74083474119616	2.55060234234307	1.51676594536261	1.68160575475823	0.0926453139556796	0.756233324540902	n.s.
ENSG00000162545	1113.71018785811	-1.17553828446398	0.375416020592721	-3.13129493676906	0.00174037280948754	2.1308038931873	n.s.
ENSG00000090432	4066.45129053893	1.61956414200217	0.335549428909138	4.8266037801564	1.38881037281775e-06	4.67312483090341	n.s.
ENSG00000183114	96.6826735334186	-7.42681361905732	4.66894938847791	-1.59068197170552	0.111681166203934	0.693056262934073	n.s.
ENSG00000158825	270.189686641394	-0.476993243944449	0.483131838381243	-0.987294162898967	0.32349845136868	0.34335248823048	n.s.
ENSG00000158828	2381.67933357174	-0.579857839326736	0.364494732281941	-1.59085382577823	0.111642476129304	0.69317094416006	n.s.
ENSG00000234473	4.69710900265545	2.0659059581377	2.09315349448993	0.986982542644888	0.323651196831702	0	n.s.
ENSG00000221680	9.30840668785427	4.29229883902475	1.6882974611414	2.54238304434982	0.0110099441214297	1.48704861560871	n.s.
ENSG00000162630	14.7019380348919	3.29667181398117	1.48555414738883	2.2191529132585	0.0264763232492702	1.183733716814	n.s.
ENSG00000276735	2.75824970963033	3.48690526240089	2.70061905195137	1.29115036046323	0.196651544073831	0	n.s.
ENSG00000066557	1024.27793781778	-0.739198763853885	0.68891143891586	-1.07299534032584	0.283273206816681	0.385464865131076	n.s.
ENSG00000244389	17.7093943558915	7.73220940949673	1.77483901143047	4.35656944641125	1.32116788117766e-05	3.85774422503591	Up_Mitosis
ENSG00000118454	1122.95134327024	-1.26211204989287	0.409020934736314	-3.08569059113447	0.0020308002562418	2.07665241299235	n.s.
ENSG00000116761	276.142132843577	0.385889711173159	0.447067563915664	0.863157478465502	0.388050889019917	0.283588271661352	n.s.
ENSG00000271992	5.4861690509457	-4.28478329960277	2.16459091846839	-1.97948871680316	0.0477610087631198	0	n.s.
ENSG00000007968	540.084609448142	2.09283249699625	0.465840563984809	4.49259394479116	7.03608632524606e-06	4.08416143801868	Up_Mitosis
ENSG00000117318	7252.0008244097	0.92401619362802	0.403807929030174	2.28825668640839	0.0221225772944702	1.24530462837613	n.s.
ENSG00000142676	23329.4076652995	-1.32720843730863	0.331298293132102	-4.00608293137029	6.17339816598541e-05	3.30748859509551	n.s.
ENSG00000057757	1928.67713843304	-0.37153046714599	0.367247901345947	-1.01166123968128	0.311700054160602	0.355041455834656	n.s.
ENSG00000117308	4427.97326697261	1.12166874959992	0.342437481473971	3.27554315833612	0.00105458999629651	2.30704106138959	n.s.
ENSG00000235748	75.1696235270811	4.40216403372133	0.728932788875674	6.03919058231877	1.54889217415316e-09	7.22976117986199	Up_Mitosis
ENSG00000223963	8.60261593449134	-6.47441617862788	2.04364748741486	-3.16806896419196	0.00153455114069228	2.17363913267776	Up_G1/S
ENSG00000287738	7.42616902444041	-1.22027085270998	1.84886664698023	-0.660010203928473	0.509247281222115	0.198295542438567	n.s.
ENSG00000158716	1362.30694693278	0.941037070317073	0.379441840072848	2.48005615336571	0.0131361693533564	1.42557676880069	n.s.
ENSG00000213085	40.2332105651175	-1.24656622117869	0.699542321400023	-1.7819739893419	0.0747534734849063	0.82809057010395	n.s.
ENSG00000279430	4.275891739712	0.447193311564528	2.68205739916868	0.166735175654011	0.867578426772939	0	n.s.
ENSG00000256029	10.9054139121673	0.376330898245112	1.20120195610855	0.313295275895391	0.754056338902446	0.0796211367908198	n.s.
ENSG00000254545	40.2128353164403	1.6030834601288	0.689310898155747	2.32563196725578	0.0200381926907654	1.27973129680728	n.s.
ENSG00000269967	6.60636675927011	-0.285967632324805	1.50326558761712	-0.190230944339052	0.849128163760303	0	n.s.
ENSG00000228634	12.6663070930166	-0.74101806703491	1.09841078404485	-0.674627450675732	0.499912488091326	0.203920089058956	n.s.
ENSG00000163399	17588.6277570217	1.29617938592084	0.36753145697051	3.52671686011586	0.00042074644503449	2.62846932719592	n.s.
ENSG00000224950	26.3975362917457	-2.57188341247132	1.00505368378044	-2.55895128188313	0.0104988453447739	1.50337081982637	n.s.
ENSG00000177888	1287.5497137983	-1.86596496545835	0.62910351278394	-2.96606985581911	0.00301631969182828	1.94097954099047	n.s.
ENSG00000243364	307.496266250958	1.19527546050558	0.397014764765967	3.01065745302993	0.00260682753566655	1.99088234312785	n.s.
ENSG00000143590	102.191858421921	0.824082003910773	0.512073939559993	1.60930275932198	0.107550156036483	0.70575838414523	n.s.
ENSG00000169242	361.609507195821	0.314486142661285	0.410859014802842	0.765435663647776	0.444012163118509	0.241407845185899	n.s.
ENSG00000169241	1510.58932926188	0.281977620438803	0.355747216521679	0.792634790500517	0.427990632854666	0.252707382541236	n.s.
ENSG00000163463	286.254466459333	1.15546683872989	0.44953268085327	2.57037338539363	0.010158895468138	1.51518350156107	n.s.
ENSG00000169231	214.334289612889	-1.05800710708581	0.470309806900658	-2.24959609934158	0.0244745962956819	1.2096511740133	n.s.
ENSG00000177628	143.048247863573	1.37533914730262	0.624719646746359	2.20153016551603	0.0276985136000164	1.16903458784394	n.s.
ENSG00000223263	13.7608549272521	5.90486290581189	1.85325042896007	3.18621963526285	0.00144145121926536	2.19628474413297	Up_Mitosis
ENSG00000174059	7.64951923238327	-2.61015072458772	1.53789866741768	-1.69721892598456	0.0896552782800584	0.767410628851643	n.s.
ENSG00000158731	4.76636953547295	2.09072048682794	2.17565429827102	0.960961715512166	0.33657141784195	0	n.s.
ENSG00000201746	11.40325678102	5.62662200214312	1.87335425427668	3.00350133419673	0.00266892378679644	1.98266231731208	n.s.
ENSG00000264881	3.03910885710751	3.6376217348238	2.59382359900556	1.40241677815655	0.160790825996767	0	n.s.
ENSG00000199562	3.84625616790433	4.00194400584066	2.40456857541285	1.66430853615956	0.0960507874207544	0	n.s.
ENSG00000284735	15.946687161818	-1.69870558433981	1.25487543395198	-1.35368462747738	0.175837014586888	0.541232110185477	n.s.
ENSG00000284642	16.2380311793308	-1.72443812519161	1.07634486504869	-1.60212417152526	0.109128153867259	0.701090097707101	n.s.
ENSG00000142657	8934.29595194941	0.748363387854285	0.334819572016844	2.23512437862096	0.0254091843102067	1.19689175925662	n.s.
ENSG00000175279	77.5443002302453	-2.00101931086692	0.744452688011237	-2.68790662333765	0.00719015000512063	1.63668996633824	n.s.
ENSG00000160049	4088.04992516911	-0.194650567524976	0.369850579884843	-0.526295152992818	0.598683150207475	0.148367725095037	n.s.
ENSG00000236035	17.3092334824191	1.30984552609041	1.02836843458588	1.27371230197072	0.202765395009873	0.493717998407533	n.s.
ENSG00000221643	31.3690348469573	2.658032030085	1.02325673874869	2.59761986355001	0.00938723510508257	1.54256160218596	n.s.
ENSG00000227417	35.3144938993332	4.2130147433494	1.07111980468237	3.93328059562743	8.37943244372608e-05	3.20179314417375	Up_Mitosis
ENSG00000223505	26.4269086497222	3.58392363571248	0.988299507456713	3.62635376085063	0.000287451489033533	2.76332362343287	Up_Mitosis
ENSG00000182004	2837.30575088123	-0.726338104411932	0.488849902134873	-1.48581006407062	0.137329367381708	0.623793349485998	n.s.
ENSG00000236430	2.48730510560505	-4.68429387579078	3.00604409334786	-1.55829180488628	0.119164090747748	0	n.s.
ENSG00000130768	183.462598239339	-0.738446339234108	0.438527410420152	-1.68392287845041	0.0921965742084506	0.75789360457453	n.s.
ENSG00000238231	12.7187634706484	4.7597067276759	1.55341004000196	3.06403757224968	0.00218371482792452	2.05142612998041	Up_Mitosis
ENSG00000240750	9.5041275177234	0.275599984819267	1.27035647907056	0.216946966745039	0.828249674957545	0.0518848901179142	n.s.
ENSG00000158156	1181.22828973204	0.481986728625235	0.346699708677751	1.39021382643627	0.16446395612627	0.564067598508789	n.s.
ENSG00000227934	41.8491455206513	2.48707016682253	0.869042544192445	2.86185087651104	0.0042117502142398	1.82348909895324	n.s.
ENSG00000143633	373.608309076977	-0.403605617861979	0.414559605339484	-0.973576809374529	0.330266705592299	0.336290590963694	n.s.
ENSG00000281912	10.2249092083449	-2.42421009719596	1.43689120800721	-1.68712153271369	0.0915799854171599	0.760098042773787	n.s.
ENSG00000132773	791.509198484968	0.77199887046768	0.376713172257048	2.04930150395939	0.0404326416939485	1.0405328773293	n.s.
ENSG00000070759	82.448663161243	0.679072628196692	0.612568837254783	1.10856541648436	0.267617704184387	0.403852341917449	n.s.
ENSG00000280670	117.61164844115	1.19390035058606	0.524859907830352	2.2747028926659	0.0229237588542318	1.23333171283117	n.s.
ENSG00000132763	1072.0524838103	1.21592247072049	0.372312040743336	3.26586931836224	0.00109128598402899	2.2953099046089	n.s.
ENSG00000215795	2.71076659014918	0.484384615531944	2.53556304118949	0.191036313301328	0.848497143139393	0	n.s.
ENSG00000259865	224.736996669247	-2.38115256460859	0.437795623993865	-5.43895926342553	5.35927060211661e-08	5.88560540253268	Up_G1/S
ENSG00000252516	10.8939390589438	0.749659760107107	1.27601441993286	0.587501009703758	0.556867272534232	0.170683131672691	n.s.
ENSG00000228818	64.3700705943719	-0.077365478546188	0.61151803571534	-0.126513813211883	0.899325215538986	0.0297891231206414	n.s.
ENSG00000233735	3.12347114139377	2.5567379082708	2.40534286808832	1.06294114747259	0.287808641370458	0	n.s.
ENSG00000133019	440.103504464385	-0.759264168371293	0.715105882097043	-1.06175069647694	0.288348877720047	0.380085003726246	n.s.
ENSG00000162636	1005.46575851571	-1.516536848737	0.59348213415037	-2.55532013766189	0.0106090173976962	1.49995552677377	n.s.
ENSG00000134186	2625.66628761845	-1.61719952406721	0.41086346022742	-3.93609965503398	8.28165939125123e-05	3.20492636746822	n.s.
ENSG00000116266	1876.09801856738	-1.50082164366063	0.527254011089602	-2.84648691540362	0.00442045458303467	1.80696063307638	n.s.
ENSG00000228076	3.65379805152372	-0.341307574056497	1.91923833393762	-0.177834908787097	0.858852631049589	0	n.s.
ENSG00000237349	3.57969890666991	2.79132564427935	2.28312634620823	1.2225892136522	0.221484889150571	0	n.s.
ENSG00000244716	3847.92665637012	0.112918237134538	0.479410190822534	0.235535746415406	0.813792937495931	0.0572896700209224	n.s.
ENSG00000215717	1268.05195571623	-2.32723079292634	0.451188169185445	-5.15800491206989	2.49595073503248e-07	5.30636295694013	Up_G1/S(mH2A1)
ENSG00000251484	51.1309439638698	5.19722152234433	0.89389637998793	5.81412078479891	6.09533929467046e-09	6.70205261209715	Up_Mitosis
ENSG00000132676	4460.30222762188	0.437231549858547	0.342988382238194	1.27477072840008	0.202390404191814	0.494370803731905	n.s.
ENSG00000234937	16.628443795409	3.24790793769654	1.13040747338268	2.87321874118309	0.0040631268478797	1.83584556689958	n.s.
ENSG00000132718	9887.16792203488	-0.534216002144957	0.343264170133149	-1.55628244549304	0.11964094387416	0.670503935224485	n.s.
ENSG00000132680	4097.31564723529	0.430314941531189	0.373852500271541	1.15102865760865	0.249720446025714	0.426494075493312	n.s.
ENSG00000207475	42.6917307438198	3.53428741772585	0.77833706815551	4.54081857632882	5.60362363223216e-06	4.16775068762535	Up_Mitosis
ENSG00000277817	3.67390470108658	3.93236819856915	2.95222871203822	1.33199984897317	0.182860238144168	0	n.s.
ENSG00000163479	12533.1849245962	1.64648895657112	0.332348157897534	4.95410886880483	7.26625173036825e-07	4.9110709536243	n.s.
ENSG00000160803	4762.98115163067	1.04830798876876	0.37564000358636	2.7907251058466	0.00525901164270879	1.74717106915579	n.s.
ENSG00000242252	4.43676835330622	1.55098310825642	1.8178754686025	0.853184464527019	0.39355701719743	0	n.s.
ENSG00000198952	11134.1402565079	1.27800878660394	0.37857220847522	3.37586531180245	0.000735839322677904	2.43327968855182	n.s.
ENSG00000163472	418.48288063951	0.467833957656576	0.377742508948025	1.23849963023607	0.215530859099556	0.474170398336823	n.s.
ENSG00000163468	32161.6673674585	0.938287000076906	0.342216586834594	2.74179287671528	0.00611048590024885	1.69443707019166	n.s.
ENSG00000254726	694.143762011075	-1.13806200835763	0.437222537025698	-2.60293537496841	0.00924293746817418	1.54797178045167	n.s.
ENSG00000162366	44.0093924662815	-3.1973525755726	1.0559107796504	-3.02805183656825	0.00246135862671217	2.01029830812205	Up_G1/S
ENSG00000237424	24.7078597508835	-0.127669938558069	0.817901161156689	-0.15609458039834	0.875958470216625	0.0363843662291066	n.s.
ENSG00000189030	6.92461217285379	3.84026235104374	2.04972831505861	1.87354700758668	0.0609928878701072	0	n.s.
ENSG00000143061	2301.99174840372	0.179088720486826	0.454755047950529	0.393813595459655	0.693718666165632	0.10475070263849	n.s.
ENSG00000162374	3.47580810744367	2.74630496230865	2.39200514500789	1.14811833412657	0.250919716443666	0	n.s.
ENSG00000168275	384.813029247191	-1.33601573622499	0.431011592957012	-3.09972111668523	0.00193702933694177	2.09315925968511	n.s.
ENSG00000241563	7.36557190060338	-0.121819348951976	1.52168863188941	-0.0800553716437499	0.936193217040547	0.0182979528539762	n.s.
ENSG00000153207	2808.48207734936	-0.259129290193431	0.519876113822816	-0.498444308756505	0.618170913042217	0.138486636067194	n.s.
ENSG00000156869	88.8685568243901	-0.125518916648082	0.542340278369495	-0.231439414799589	0.816973447639754	0.0561100594257572	n.s.
ENSG00000033122	99.2880344959079	-3.08918393021187	0.850343876442713	-3.63286432206111	0.000280292418274002	2.77214212328825	Up_G1/S
ENSG00000116678	1554.70771617027	-2.17014521552446	0.510722365885341	-4.24916815961741	2.14565806160405e-05	3.6838589290021	Up_G1/S
ENSG00000159352	6190.59244427481	-0.437784358428283	0.335744493891066	-1.30392118528778	0.192260456169634	0.511512219287707	n.s.
ENSG00000158710	55842.553057408	1.31770625656086	0.3288956629632	4.00645677321778	6.16363991973731e-05	3.30786080418023	n.s.
ENSG00000049239	4078.31423025271	-0.90411311385603	0.417031498154091	-2.16797320552024	0.0301607252568591	1.14078846215457	n.s.
ENSG00000186564	39.6380506809385	0.584969195573079	0.735451085907897	0.795388309000792	0.426387658446461	0.253984353279783	n.s.
ENSG00000244038	20972.8408444999	0.0529222802579089	0.372320792938004	0.142141618898843	0.886968144776055	0.0334539020986686	n.s.
ENSG00000116690	10.8060209097338	-0.894541112905082	1.25036610767104	-0.715423352742082	0.474347486730387	0.220882017398845	n.s.
ENSG00000126091	441.187384141675	2.33217155836446	0.438763321534956	5.31532934477218	1.06464587938927e-07	5.6224521419082	Up_Mitosis
ENSG00000171163	1861.25189877544	-0.883730128953494	0.357472688415582	-2.47216125201181	0.0134298923841507	1.41866906940903	n.s.
ENSG00000172456	579.34825334378	0.307681440296251	0.364661536875721	0.843745251918659	0.398811774747131	0.275081341650403	n.s.
ENSG00000157870	87.0270664459554	-3.05732166410292	0.828654775797395	-3.6894998416692	0.00022469536812179	2.84746315612326	Up_G1/S
ENSG00000179085	624.716429387104	-0.404455092330823	0.392612328520409	-1.03016401409259	0.302933019350024	0.364348224697734	n.s.
ENSG00000173080	34.7409837678158	2.29741838765093	0.921386030644235	2.49343739892016	0.0126512890912227	1.43806238039547	n.s.
ENSG00000120937	13918.1402462973	0.767181809868593	0.365017421739771	2.10176765320405	0.0355736339660907	1.08305932022614	n.s.
ENSG00000201801	7.17145080118624	6.43063444207221	2.16258158658575	2.97359160087217	0.0029433653895473	1.95012919866333	n.s.
ENSG00000083444	30559.9309616659	0.909868777153001	0.329043779758132	2.76519063153789	0.00568895389748559	1.71943840358414	n.s.
ENSG00000287384	8.41631895814832	1.86642754225786	1.34415798155742	1.38854775098333	0.164970314860246	0.562896073355465	n.s.
ENSG00000116691	622.481627572758	1.36299058418301	0.363164490610688	3.75309431241761	0.000174665102714542	2.93786325350001	n.s.
ENSG00000202461	7.67480528192377	1.25193039169707	1.50855976765382	0.829884515377289	0.406604080516572	0.269294136087998	n.s.
ENSG00000200591	10.4644541844177	2.74963156451352	1.38105341078853	1.99096685402167	0.0464845313961497	0.99189820524913	n.s.
ENSG00000162521	6562.61921539813	0.127527000457494	0.398789403623202	0.319785328543956	0.749131070211605	0.0815299915396504	n.s.
ENSG00000162520	742.782875519242	-1.3390318139557	0.388454567508136	-3.44707444823043	0.000566692398086837	2.52472485043556	n.s.
ENSG00000162522	5752.60173589313	-0.0254166572293563	0.405537078085919	-0.0626740650924438	0.950026049839148	0.014071860411404	n.s.
ENSG00000116497	1434.96952305918	-0.705301815946698	0.349309529238894	-2.01913133456013	0.0434735708166134	1.01517120657528	n.s.
ENSG00000121905	6.36173760865366	-0.412548727965548	1.58549313943551	-0.260202152695804	0.79470784382977	0	n.s.
ENSG00000121900	1615.7141875727	0.49474210514977	0.412659583665607	1.1989109782815	0.230562562500978	0.452043695026586	n.s.
ENSG00000278966	2.6725094254952	-0.551002735591219	2.20667746938063	-0.249697902496768	0.802820980398265	0	n.s.
ENSG00000143222	1897.73385213093	-1.70366026040912	0.360967888162574	-4.71970032869467	2.36192338988728e-06	4.48359317191111	n.s.
ENSG00000143224	1198.28450838661	0.72041727100346	0.355415492931764	2.02697205195209	0.0426652709546916	1.02147843057376	n.s.
ENSG00000158850	3285.85646978485	0.662920082536168	0.372900784679927	1.77773850249517	0.075446812929362	0.824864125845887	n.s.
ENSG00000158869	4.02707314500362	0.97311797275744	1.83711808320397	0.529698107951943	0.596321259989533	0	n.s.
ENSG00000158882	600.277817512818	0.249698847031056	0.386973826525925	0.645260299056241	0.518758515838785	0.192387741295407	n.s.
ENSG00000248485	3.06187625363182	-0.0892372737043908	2.42144262729244	-0.0368529374590932	0.970602264700196	0	n.s.
ENSG00000188931	314.315896747645	-1.99678192490226	0.437086133406463	-4.56839458470163	4.9147414326194e-06	4.2123478370525	n.s.
ENSG00000236484	2.75386236683946	-2.17089612772475	2.52136160733044	-0.861001500702331	0.389237216535059	0	n.s.
ENSG00000188092	386.709049953771	-0.0461634586160758	0.458688544760594	-0.100642274901742	0.919834436538762	0.0235033916535938	n.s.
ENSG00000206585	61.1689304247427	9.52229698235749	1.61559400661565	5.89399127711843	3.76977078340977e-09	6.88492828971953	Up_Mitosis
ENSG00000198658	23.4007158982716	1.36051252676738	0.875973755873065	1.55314302243152	0.120388969854466	0.668500435557977	n.s.
ENSG00000116688	9532.91798576784	0.902459391068778	0.340490726526671	2.65046687254811	0.00803806096478544	1.59729864324508	n.s.
ENSG00000084073	4785.65317438869	-1.31189691280822	0.594309007878703	-2.20743232126136	0.0272838703893329	1.17369967170804	n.s.
ENSG00000231296	3.7912975213296	2.88737618473659	2.2574600797698	1.27903753896327	0.200883837045366	0	n.s.
ENSG00000049089	113.871202435009	-3.89587809378204	0.678987281946635	-5.73777771302679	9.59269029993883e-09	6.53609999881834	Up_G1/S
ENSG00000187801	60.1907432334799	-2.33118262382475	0.676468488847382	-3.44610674740636	0.000568725654537841	2.5238884418295	Up_G1/S
ENSG00000260920	61.8160606437545	-3.79091361831951	0.763118346607697	-4.96766148418698	6.77651220918105e-07	4.93398560166884	Up_G1/S
ENSG00000127423	425.042266603989	1.92735429350979	0.397122553342992	4.85329850265427	1.21424709482437e-06	4.72170772165931	n.s.
ENSG00000182749	616.07755554035	0.854558762918089	0.454540893976625	1.88004814141549	0.0601015171638429	0.902913507568831	n.s.
ENSG00000126106	266.549794957017	-0.00965033991975695	0.409467019660891	-0.0235680517755718	0.981197156059062	0.00517644543760756	n.s.
ENSG00000198520	68.5414774785525	-2.61017390566505	0.664919507144051	-3.92554869818185	8.65322607323955e-05	3.19092392108213	Up_G1/S
ENSG00000142945	10879.8756355845	2.88456700377432	0.423131532849646	6.81718751695898	9.28400520739725e-12	9.23959677929016	Up_Mitosis
ENSG00000142937	33307.4240304758	0.149447971853395	0.344025977005593	0.434408974444873	0.663991481915048	0.117495436455468	n.s.
ENSG00000200913	477.667128923462	5.58734420755304	0.451909476018086	12.3638571529521	4.10001054579024e-35	31.3453488234925	Up_Mitosis
ENSG00000234093	16.2294708038235	1.37554936541333	1.14222952641641	1.20426703530325	0.228486383508788	0.455276927584283	n.s.
ENSG00000226499	3.82310075471911	1.68456199839622	2.21070883753327	0.762000843257073	0.446059500874331	0	n.s.
ENSG00000070785	1098.71335589054	0.0604015366693183	0.352155151298329	0.171519673776258	0.863815162224387	0.0403094629834135	n.s.
ENSG00000126107	3614.6625548258	1.53115487344939	0.336096289513851	4.55570299709092	5.22106653591987e-06	4.19171208829223	n.s.
ENSG00000126088	6904.31005121248	1.05319129399059	0.335878624545541	3.13563060291678	0.00171485053362143	2.13567135707185	n.s.
ENSG00000162408	4347.32387405551	2.14782404997966	0.335076460767958	6.40995206006738	1.45565401788271e-10	8.15585832369953	Up_Mitosis(mH2A1)
ENSG00000229519	34.439519500113	2.41860791371728	0.895162862735619	2.70186355399732	0.00689520522880312	1.65130718206928	n.s.
ENSG00000204859	846.326206176314	0.903143050361231	0.353948899878676	2.55161988261809	0.0107223429054443	1.4960683940252	n.s.
ENSG00000171488	1370.48480106909	0.744349570414507	0.542972818209205	1.37087814610954	0.170412944950521	0.551795397724519	n.s.
ENSG00000237200	15.4339884642122	0.794382017543394	1.19500161902474	0.664753925765976	0.506207896361121	0.20013430862825	n.s.
ENSG00000265422	8.26025712468623	6.63392886667051	2.0710428159832	3.20318286781587	0.00135917645186227	2.21588132500417	Up_Mitosis
ENSG00000223776	12.3477372755649	2.15392531111322	1.16670934126103	1.84615416619975	0.0648698238227912	0.876913714560528	n.s.
ENSG00000273058	15.310101469425	-1.74156072915576	1.14804273694608	-1.5169824895095	0.12927110508359	0.644799395572291	n.s.
ENSG00000230325	25.4652356231224	0.374699476673638	0.817574643531282	0.458306137107224	0.646732515605308	0.12506412793177	n.s.
ENSG00000119285	4136.91989181598	-0.249268754805586	0.517490706129864	-0.481687403953168	0.630028025395379	0.133009206214412	n.s.
ENSG00000226498	13.4888731113193	7.33799113374837	1.89759697703659	3.86699136989976	0.000110186325654894	3.10587068385103	Up_Mitosis
ENSG00000237991	202.848344233574	1.74446610967731	0.431145911701189	4.04611539233692	5.20745707292134e-05	3.36731455684074	n.s.
ENSG00000231344	2.48890483605703	-4.68517396448695	2.96832360879325	-1.57839056045229	0.114475912451478	0	n.s.
ENSG00000117758	2981.94506035739	-1.12095109702335	0.336365658516185	-3.33253728091096	0.000860579396683765	2.37766307700196	n.s.
ENSG00000269971	5.98038502155313	2.09460508962196	1.68238837942057	1.24501875740687	0.213124855396105	0	n.s.
ENSG00000270031	11.5597698837275	0.0565748431987446	1.15999531151366	0.0487716136756803	0.961101304249103	0.0107743548268312	n.s.
ENSG00000117751	2088.09163455702	-0.359760010276536	0.345931243792169	-1.03997547701321	0.298351294040004	0.369388682782659	n.s.
ENSG00000252947	11.1502015408024	3.94881985768047	1.53138158923885	2.57859953745635	0.00992017151420916	1.52355447018463	n.s.
ENSG00000130775	55.1639557978912	0.21075486066843	0.603662790419864	0.349126803926152	0.726994114509532	0.090579778596165	n.s.
ENSG00000117748	2366.27411000957	-0.22649439341625	0.367857048535694	-0.615713072014911	0.538083908258386	0.180971015650046	n.s.
ENSG00000207005	163.487653938986	9.49557757741666	1.62093231298351	5.85809629517409	4.68203156714071e-09	6.80752745358857	Up_Mitosis
ENSG00000117122	40.8912592301862	-2.88739212783073	1.22093747262102	-2.36489762381713	0.0180350556214014	1.31633337788723	n.s.
ENSG00000159363	6784.47514614997	0.984134322647742	0.334802451486238	2.93944777966536	0.00328797671656135	1.90947852833261	n.s.
ENSG00000117115	56.3759701305527	-2.62331033541232	1.08645578220917	-2.41455784797624	0.0157543210666577	1.36325886685369	n.s.
ENSG00000142623	184.201820180691	-2.17359717775603	0.680332984715029	-3.19490194741401	0.00139878354684534	2.20648458402892	Up_G1/S
ENSG00000142619	20.0167460645989	-2.25563809685086	1.13323378481423	-1.99044374345107	0.0465420752737614	0.991596938282135	n.s.
ENSG00000273264	12.374194822919	-1.32611870881211	1.21586366335236	-1.09068043464327	0.275413522707862	0.394366377718415	n.s.
ENSG00000282057	432.820351497986	-0.572242677524459	0.43415150141809	-1.31807140054869	0.187479747273735	0.519956053177414	n.s.
ENSG00000142871	89421.9475969434	0.330928648623524	0.399105560225197	0.829175740966364	0.407004970013561	0.269005189839377	n.s.
ENSG00000276997	17.4779108495743	0.654347404716369	1.00708975239478	0.6497409025962	0.515859598303471	0.194113050495329	n.s.
ENSG00000143512	17.3339089893985	-0.983229702053801	1.14892238924914	-0.855784264676379	0.392117120485591	0.280407964071495	n.s.
ENSG00000143498	276.691622540874	-0.612371906146793	0.596101971579502	-1.02729387813327	0.304282104163085	0.362933834699112	n.s.
ENSG00000154305	2576.03553647961	-1.44400799493979	0.524516662206818	-2.75302597416898	0.00590472112908371	1.70669679133088	n.s.
ENSG00000272750	39.9071808093485	0.0722311424225694	0.699529446093446	0.10325675756174	0.917759194574946	0.0240576267326308	n.s.
ENSG00000186063	2510.17146590805	-1.89011352713328	0.51318411292282	-3.68310997853813	0.000230405694876081	2.83843039753272	n.s.
ENSG00000162819	2331.31775757718	-1.24327857935807	0.503210785820251	-2.47069143665409	0.0134852119735401	1.4172561534768	n.s.
ENSG00000164010	478.422180642271	-1.25821956195716	0.376229332076887	-3.34428885438424	0.000824937973280509	2.39254177549321	n.s.
ENSG00000164011	514.066858582599	0.0149001307611615	0.395022807687707	0.0377196720573691	0.96991119112346	0.00843284855923243	n.s.
ENSG00000225099	51.8076941836529	-1.22002477319449	0.692932445393306	-1.76066914070102	0.0782944187365912	0.812784858260473	n.s.
ENSG00000284138	139.533661417111	5.42713033502302	0.776281528415835	6.99118829491952	2.72567643698176e-12	9.71438989085738	Up_Mitosis
ENSG00000154309	479.672282562187	-0.613598737972208	0.418727831453217	-1.46538799640492	0.142815090509228	0.610928548140951	n.s.
ENSG00000260941	5.86688025083881	-0.699982416743342	1.95523198420328	-0.358004790428268	0.720339728594527	0	n.s.
ENSG00000143067	501.801817235979	-0.17260412859773	0.39944575710447	-0.432109054928796	0.665662153864988	0.116766462512479	n.s.
ENSG00000092621	8497.41792632067	2.44786570629297	0.383068197929692	6.39015642520722	1.65716144640622e-10	8.10612489735202	Up_Mitosis
ENSG00000027644	3.62199481813421	0.371224287840063	1.94890171547489	0.190478711621231	0.848934023460621	0	n.s.
ENSG00000137970	2559.98788134613	-1.05224398066892	0.542874170437505	-1.93828337756595	0.0525886592495607	0.949680935328351	n.s.
ENSG00000226973	6.29770370453338	-0.0175924163811923	1.49073491739909	-0.0118011701314987	0.990584247104754	0	n.s.
ENSG00000274468	3.64312306352618	0.757473365958959	1.93053343596951	0.392364800239037	0.694788690449483	0	n.s.
ENSG00000130764	5193.76121201742	1.06911295089677	0.344151224099821	3.10652084325197	0.0018930296269305	2.1010972344055	n.s.
ENSG00000266075	17.2779611549329	4.17791862754468	1.3213421784818	3.16187486904038	0.00156756908458192	2.16594857590146	Up_Mitosis
ENSG00000272153	81.4324904631705	1.71646061315224	0.568995980245026	3.01664804804611	0.0025558637496105	1.99767657078513	n.s.
ENSG00000284770	416.287873587468	2.09446047397406	0.446820998076965	4.68747100737931	2.7660187144381e-06	4.42395870737123	Up_Mitosis(mH2A1)
ENSG00000198837	2541.95969513418	1.2590091003558	0.357871502530777	3.51804793467043	0.000434733826674712	2.61712355927349	n.s.
ENSG00000160741	2365.83314897861	0.60846501570362	0.351253841402577	1.73226579750412	0.083226248677516	0.79214534618649	n.s.
ENSG00000282386	79.5453564048617	-2.47700462043466	0.578213266560016	-4.28389447923114	1.83650037626734e-05	3.73848651051302	Up_G1/S
ENSG00000273026	40.0547291358146	-1.95921992384081	0.795633970630063	-2.46246389189404	0.0137986066116358	1.40958582893817	n.s.
ENSG00000143578	316.587554007693	-0.259541304190988	0.41335466516109	-0.627890105195355	0.530075933408654	0.185691783742258	n.s.
ENSG00000143543	1027.50987148021	1.37581038813789	0.371526581037635	3.70312773932727	0.000212957583620496	2.86637794844596	n.s.
ENSG00000143545	933.973784263555	-2.72383629700708	0.365066577766865	-7.46120423750909	8.57352324024401e-14	11.0663671530043	Up_G1/S(mH2A1)
ENSG00000177954	21153.9273498444	0.587715036023557	0.336324479151495	1.74746434605738	0.0805568243081918	0.803541510318643	n.s.
ENSG00000231416	6.14747824703252	3.65314683785827	1.91652903222309	1.90612653209891	0.0566337911378628	0	n.s.
ENSG00000162642	905.881715925319	-0.634824123989348	0.446686077537843	-1.42118627804236	0.155262612789522	0.583407652354516	n.s.
ENSG00000116198	1974.11532409652	-0.463649211811259	0.361120404756772	-1.28391862022735	0.199170431363898	0.49986145320368	n.s.
ENSG00000169598	259.192680731353	0.0536255828773674	0.408194063640208	0.131372765196885	0.895480432141632	0.0309373639512359	n.s.
ENSG00000162836	1288.83426756754	-1.01686453511154	0.465640192165949	-2.18379889068756	0.028977029153385	1.1540913362109	n.s.
ENSG00000116667	780.994242852311	-0.500553431766284	0.426808453486356	-1.17278237503861	0.240883087758519	0.438369374076764	n.s.
ENSG00000284726	33.1847364121884	0.367087090616844	0.765914206784064	0.479279646943979	0.631739699439844	0.132153372684627	n.s.
ENSG00000173110	52.6205127671609	1.2737939763342	0.738576971455973	1.72465975187819	0.0845888083798403	0.787043939522052	n.s.
ENSG00000237415	4.17932577029772	-2.72037137621499	2.21415471359634	-1.22862750263573	0.219211498996498	0	n.s.
ENSG00000207134	10.5961172782624	3.87381418103352	1.8551188587378	2.08817573213029	0.0367819855628618	1.07185968381884	n.s.
ENSG00000227773	9.1457402258461	3.64145458743163	1.63377278580195	2.2288623112572	0.0258230674515185	1.19164648253683	n.s.
ENSG00000237872	11.3408542199928	3.52374844683091	1.52869408372699	2.30507103045754	0.0211625956382022	1.26110704690212	n.s.
ENSG00000225082	6.14309090424166	0.555699779552215	1.50591320163977	0.369011825480459	0.712118910410443	0	n.s.
ENSG00000223503	6.47143317119999	1.62713910641505	1.55297195258292	1.04775820561909	0.294750022892452	0	n.s.
ENSG00000160752	4473.23347118916	-0.220182102063499	0.368819471403791	-0.596991534165611	0.550513032809705	0.174182698317112	n.s.
ENSG00000121957	940.966054358069	0.685539147042408	0.496937236377772	1.37952863431884	0.167731823916023	0.557351060515135	n.s.
ENSG00000188396	42.2419241143592	-0.519907629846944	0.695880673410059	-0.747121812277405	0.454990034782457	0.233771024984726	n.s.
ENSG00000082482	61.5488484595218	-1.45360228911523	0.70312416325834	-2.06734793806417	0.0387013801697474	1.05444438164768	n.s.
ENSG00000116747	2040.39916708333	-0.503846014024413	0.65276252079567	-0.771867253362313	0.440193054110381	0.243884495126975	n.s.
ENSG00000163467	95.5885170091816	1.86594798327681	0.671985162188452	2.77676961973384	0.00549020784367403	1.73202896806619	n.s.
ENSG00000243710	17.1395588137301	-2.92011444647921	1.35019575511409	-2.16273413349049	0.030561634179965	1.135856650689	n.s.
ENSG00000117395	3049.77878277811	-1.10260162108118	0.398677471825525	-2.76564817177258	0.0056809789800369	1.71984919163119	n.s.
ENSG00000116874	651.887238099762	-1.08186350681815	0.419110417047398	-2.58133289656648	0.0098419625601709	1.52579538973271	n.s.
ENSG00000065600	1519.09488134065	1.34340130625321	0.391010538365936	3.4357163667951	0.000590989341235061	2.51052775437869	n.s.
ENSG00000009780	194.108385105494	-0.174708146586253	0.478506848889727	-0.365111067880482	0.715028499417834	0.0954630807175793	n.s.
ENSG00000023572	1292.82640196629	-0.819560498735776	0.443387860327007	-1.84840536259007	0.0645437235316113	0.878698647206572	n.s.
ENSG00000215788	563.755286598255	-1.06647211175239	0.386838742111954	-2.75689065146361	0.00583538621715984	1.71044650755311	n.s.
ENSG00000117625	1118.72521002517	-1.47472311609335	0.426002837882248	-3.46176829108584	0.000536638952019695	2.54305607768129	n.s.
ENSG00000143157	5276.57339718183	-0.17605053394181	0.383999883188755	-0.458465071603349	0.646618350909183	0.125117936877215	n.s.
ENSG00000160781	175.426009230717	-1.53066540737936	0.477461986751987	-3.20583721814582	0.00134670148147945	2.21944433794886	n.s.
ENSG00000143344	1429.29325243124	-1.24653144094035	0.376843176332586	-3.30782542773234	0.000940234002109295	2.34596429430781	n.s.
ENSG00000116396	672.784839418677	-0.714543831809289	0.815362617294014	-0.876350983787658	0.380839256448206	0.289693873753533	n.s.
ENSG00000163875	2309.59684605561	-0.15045222766894	0.338075042083491	-0.445026130121088	0.656300870804147	0.120920483828857	n.s.
ENSG00000131238	4142.01744090756	0.558783040551571	0.366766271353701	1.5235398786512	0.127623691571326	0.64870744620533	n.s.
ENSG00000171680	1593.87564699798	0.112036312453445	0.347855196413185	0.322077443742904	0.747394025838782	0.0822245780097943	n.s.
ENSG00000116977	2367.93999808084	-0.922586551548867	0.376529733405478	-2.45023558486243	0.014276277406695	1.39791136938015	n.s.
ENSG00000242485	1729.48693959667	-0.00683041264622762	0.358613227544548	-0.0190467392767299	0.984803819610371	0.00417836084463622	n.s.
ENSG00000272455	114.405990929742	-0.700926636190174	0.483041654084376	-1.45106872308726	0.146760724743119	0.602485178768893	n.s.
ENSG00000215915	5.15653622883556	2.22976174704354	1.70631681195114	1.30676890213245	0.191291209744065	0	n.s.
ENSG00000135776	1361.840679238	-0.302692601634651	0.432969468855177	-0.699108420820078	0.484484276370565	0.213893227089706	n.s.
ENSG00000199672	6.40195090777938	6.26756903571358	2.81430326683283	2.22704109737506	0.0259445272489544	0	n.s.
ENSG00000201492	4.13558082566306	1.03930161615398	1.86609296760005	0.556939892169791	0.577568497673957	0	n.s.
ENSG00000135763	2076.52675716478	2.20037007654428	0.353005602431363	6.23324406578537	4.56873509451824e-10	7.70742518930648	Up_Mitosis(mH2A1)
ENSG00000169914	428.703011151372	-1.19750927774493	0.384321859457746	-3.11590207081778	0.00183383161175855	2.112743984627	n.s.
ENSG00000079277	1084.59649905926	0.0960506654746038	0.418260869461253	0.22964296325	0.81836921906856	0.0555480805153362	n.s.
ENSG00000117407	118.074663172197	1.12470726612058	0.560957986037792	2.00497594136186	0.044965619114936	1.00328047259341	n.s.
ENSG00000117408	3743.8314387507	1.34996049731074	0.340616616716056	3.96328432337197	7.39256503762462e-05	3.24588779459972	n.s.
ENSG00000117410	8503.04655808303	1.51728171244786	0.374332365100406	4.05330090023309	5.04999802473684e-05	3.37864018226103	n.s.
ENSG00000159214	340.216221563352	-0.792947504096528	0.430337902110273	-1.84261600060814	0.0653850960768045	0.874404914580195	n.s.
ENSG00000196517	288.975386753907	2.6261222675985	0.408105952918284	6.43490311479071	1.23552113494391e-10	8.22230947558682	Up_Mitosis
ENSG00000172031	704.898490061369	-0.269386530739486	0.444265539403869	-0.606363777620382	0.544273216098833	0.177571517059943	n.s.
ENSG00000273487	5.65711090527343	-5.86973460535506	2.26933762421922	-2.58654091075346	0.0096944661246158	0	n.s.
ENSG00000228594	1644.70895129375	0.43462273560465	0.369832422563868	1.17518829904534	0.239919390436574	0.439676925078236	n.s.
ENSG00000272106	118.503812293419	-1.56965206101333	0.558406022165853	-2.81095116941115	0.00493952818262479	1.76837513381749	n.s.
ENSG00000189409	10.2816810728467	1.01894232864927	1.20258247477569	0.847295175193141	0.396830615261086	0.276773159767762	n.s.
ENSG00000189339	1760.12509219851	-0.206583811580238	0.348541507776918	-0.592709353034819	0.553375680946322	0.172673853528521	n.s.
ENSG00000008128	43.6128177105031	0.590485158031981	0.717332318511863	0.823168206413686	0.410412346189157	0.266183565867085	n.s.
ENSG00000268575	28.6915521360091	1.95682390457502	0.844317540152338	2.31763976408918	0.020468907220214	1.27204274082399	n.s.
ENSG00000008130	4257.72178130905	0.625293379685801	0.342294536597373	1.82676996805622	0.0677343631253454	0.862044587243123	n.s.
ENSG00000178821	16.4803165663252	1.4068616079185	1.29288375618734	1.08815784960226	0.276525428918086	0.39304948683179	n.s.
ENSG00000158488	4.97780967211407	-5.68518533996834	2.35755050048399	-2.4114797705505	0.0158879332076851	0	n.s.
ENSG00000231434	2.80882101341419	-1.38937629388581	2.18502520066666	-0.635862823669909	0.524865835509548	0	n.s.
ENSG00000117505	3786.62640777285	-0.450009966455361	0.373936947370843	-1.20343809195478	0.228806834700996	0.454819490668275	n.s.
ENSG00000229635	3.47302049510479	-1.3184325116823	2.28283779971668	-0.577541037670716	0.563574024725829	0	n.s.
ENSG00000162889	9978.16190576003	1.16272937612679	0.420824234420415	2.76298102871421	0.00572760954255845	1.71722426678491	n.s.
ENSG00000224114	9.66256511495927	1.90408403429743	1.26695709804635	1.50287964543829	0.132870082750537	0.635130015386888	n.s.
ENSG00000162892	11.8399560313561	4.65543331647245	1.59214611527223	2.92399879120167	0.00345566088698915	1.8927975890354	n.s.
ENSG00000162894	21.5856960111058	-0.964664483442331	1.11997959848662	-0.861323264053955	0.389060026169841	0.282909745100984	n.s.
ENSG00000182795	54.0821191851739	-0.654133193771856	0.739581353752733	-0.884464150499061	0.376445706474664	0.29316254713268	n.s.
ENSG00000198890	723.801000769472	-0.89427207616768	0.389543670841981	-2.29569145414365	0.0216935294266983	1.25218059990942	n.s.
ENSG00000224550	38.2194678507888	-0.675850342276312	0.748746277072822	-0.902642674790328	0.366715569879234	0.302048124926904	n.s.
ENSG00000142669	12545.2463048963	-0.268410870231492	0.363236898526637	-0.738941641997886	0.459942434704077	0.230140484784465	n.s.
ENSG00000225854	3.59259118042268	1.13041638806109	2.43037192446813	0.465120740031788	0.641844994352272	0	n.s.
ENSG00000142910	16.8295333479206	-2.17548207265438	1.1189749163709	-1.94417411938955	0.0518744576048139	0.95468962370403	n.s.
ENSG00000162517	3742.49016688163	1.28498174742511	0.337212839003408	3.81059556101933	0.000138632409981437	3.02187933411568	n.s.
ENSG00000241745	3.72424646622811	5.48208360359751	2.59537668801865	2.11224968957497	0.0346650385830865	0	n.s.
ENSG00000223429	4.38481904967349	1.93781746585489	2.11363521158276	0.916817365284044	0.359238351382157	0	n.s.
ENSG00000237663	3.73492145422565	2.16243760939227	2.4201454980372	0.893515539105422	0.371581154389634	0	n.s.
ENSG00000272100	13.3977161078273	0.863417835133172	1.06336469952923	0.811967743066343	0.416810140968219	0.261569082598266	n.s.
ENSG00000085840	612.111229043023	0.814821824338979	0.415129548839691	1.96281335938732	0.0496678649223405	0.969458137077405	n.s.
ENSG00000272226	2.52956159638899	-2.02096123275589	2.57186598377939	-0.785795700671023	0.431987185765701	0	n.s.
ENSG00000143751	1505.47455259538	0.235911929869243	0.385431956490353	0.612071536614137	0.5404904285182	0.179636551492607	n.s.
ENSG00000163041	3808.04963328533	-1.14796672306696	0.340130448819135	-3.37507778869099	0.000737948288173553	2.43253054845638	n.s.
ENSG00000182827	1923.61329398076	-1.63010496335284	0.529078566947965	-3.08102626941824	0.00206288448066884	2.07155053936139	n.s.
ENSG00000236773	6.65365976078929	0.948934718510315	1.57790576719079	0.601388712964618	0.547581114616964	0	n.s.
ENSG00000143748	1021.50654277729	-0.190795645012547	0.355196646255296	-0.537154973235343	0.591160570589424	0.152241290670245	n.s.
ENSG00000229742	7.59083101429842	6.51082365684492	2.09999815429067	3.10039494251086	0.00193262759404511	2.09375402238404	Up_Mitosis
ENSG00000206887	6.9252219201178	6.38012627443916	2.17810361630549	2.92921155204782	0.00339823052003439	0	n.s.
ENSG00000143771	6420.62657012487	1.18194305720652	0.376878659530702	3.13613686346239	0.00171189293756083	2.13619272924064	n.s.
ENSG00000183682	140.714961392745	0.930177413978577	0.460457262697089	2.02011671730432	0.0433712822086815	1.01584370298599	n.s.
ENSG00000163909	3.32523405396227	0.545554557873401	2.87105923093106	0.190018565968938	0.849294582041089	0	n.s.
ENSG00000116983	5.88133283436319	0.217518794688902	1.63262295231718	0.133232718785545	0.894009335653477	0	n.s.
ENSG00000090621	9997.09978909601	-0.260692196065707	0.337486177527839	-0.772452957852482	0.439846198561845	0.244073016159503	n.s.
ENSG00000177770	6.7943981121795	0.999676269383439	1.45606676517853	0.686559362036442	0.492360444442638	0	n.s.
ENSG00000143369	7799.35463175781	-0.309339794763617	0.635193483313121	-0.487000894829909	0.626257696815051	0.134705126583359	n.s.
ENSG00000264553	6.61841974711652	0.523636679408992	1.47056386971854	0.356078841722946	0.721781522006342	0	n.s.
ENSG00000277452	8.51257575226242	-0.648267625891695	1.38196745632247	-0.469090370345469	0.639005041915063	0.128761574763485	n.s.
ENSG00000274963	13.3479446692694	1.82219336812743	1.17779137131968	1.54712745610092	0.121832514474576	0.664341790688608	n.s.
ENSG00000253047	4.17932577029772	-2.72037137621499	2.21415471359634	-1.22862750263573	0.219211498996498	0	n.s.
ENSG00000143420	6984.40811490119	-0.588573058842784	0.350332538955524	-1.68004108495759	0.0929493223274898	0.755200951999502	n.s.
ENSG00000143457	1746.10994949349	-0.592410483289137	0.384866982975142	-1.53926034057174	0.123740751870118	0.659132052531504	n.s.
ENSG00000224690	10.6587653744946	1.8870216036198	1.28813623360051	1.46492393769976	0.14294167104066	0.610645243652287	n.s.
ENSG00000143384	13655.9516882734	-0.805578662484715	0.341137490720022	-2.36144863698335	0.0182036934000457	1.31313494940547	n.s.
ENSG00000276255	28.4857504766303	2.88672916141157	0.8512000581677	3.39136391464254	0.000695456906124197	2.45212312511912	Up_Mitosis
ENSG00000143793	955.654508376404	-0.0662502873157955	0.379885139225532	-0.174395575070031	0.861554591618876	0.0409728694132524	n.s.
ENSG00000162910	670.418136797716	-0.192095661612253	0.368971461613879	-0.520624713824824	0.602628229656185	0.146409943195298	n.s.
ENSG00000224566	4.45308181856606	-1.69037860559259	1.92253999932303	-0.879242359684484	0.379269881297963	0	n.s.
ENSG00000287895	3.5048237284943	-2.42040451447337	2.30636053798085	-1.04944759269614	0.293972163557082	0	n.s.
ENSG00000280157	6.11131150275633	-5.98113180445892	2.22283604624039	-2.69076606642903	0.00712881639729921	0	n.s.
ENSG00000198835	117.264025098625	-1.33843915432292	0.735681647029087	-1.81931839638512	0.0688628683538986	0.856440528901666	n.s.
ENSG00000181873	658.496082930089	1.0466393055309	0.376959472783022	2.77653005455402	0.00549425551621118	1.73184516385106	n.s.
ENSG00000162913	97.918680154918	-4.80735928549024	0.671176569998588	-7.1625850787675	7.91697017984251e-13	10.1947074395316	Up_G1/S
ENSG00000269934	46.0417676052276	1.46911773690773	0.737571310837043	1.99183145456198	0.046389553799312	0.99253798330827	n.s.
ENSG00000270110	43.9942499342614	1.30632165041826	0.7009055807804	1.86376266110448	0.0623550414378594	0.890559427911182	n.s.
ENSG00000286773	2.70873942235593	-0.51066373432982	2.557872417209	-0.199643942713541	0.841759058232186	0	n.s.
ENSG00000287315	91.398095384172	0.760109850081231	0.527441162700269	1.44112728363824	0.149548726846092	0.596364644061067	n.s.
ENSG00000154370	2308.58494271251	2.07228620457171	0.349274155496323	5.93312208178407	2.9722767119685e-09	6.97989458019367	Up_Mitosis(mH2A1)
ENSG00000162931	48.1000391055521	1.05795041800009	0.701919450115154	1.50722482163234	0.131753039947814	0.63805824367833	n.s.
ENSG00000279306	8.63699283035357	1.30171062068141	1.32282227923655	0.984040442252513	0.325095628494936	0.341793784396007	n.s.
ENSG00000171960	548.145451330315	0.976879050454956	0.380177117277729	2.56953668713659	0.0101834608415576	1.51449008886879	n.s.
ENSG00000065978	38548.3118460885	-0.962378382167251	0.348343717292406	-2.76272639462997	0.00573207939724755	1.71701749788096	n.s.
ENSG00000117385	5130.22483055253	1.12992225894913	0.353374381758581	3.1975217142964	0.00138613974824809	2.20972647525889	n.s.
ENSG00000001460	1925.23021138295	0.693764021367515	0.393340760362412	1.76377352992429	0.0777701157462724	0.814888214694614	n.s.
ENSG00000117602	399.812613789001	-0.682071964037476	0.412957016344937	-1.6516778672862	0.0986002368822808	0.734997422717615	n.s.
ENSG00000116539	3437.15100342933	-0.664567419729653	0.430428683698907	-1.54396638722741	0.122596475735671	0.662257592686646	n.s.
ENSG00000084652	9073.60997126299	1.10807975096319	0.390513094784633	2.83749704110254	0.0045468768237275	1.79726775523404	n.s.
ENSG00000224066	6.40766041836318	-1.02938160034773	1.48068906647319	-0.695204431271709	0.486927195701305	0	n.s.
ENSG00000160051	225.539023851336	0.35709778819887	0.43848776682039	0.814384836293828	0.415424522761915	0.262600554561969	n.s.
ENSG00000183615	36.0476049576524	-0.709871968947283	0.864617343157984	-0.821024438804918	0.411632347885708	0.265320868414191	n.s.
ENSG00000175130	4300.74321432138	-0.399518820496652	0.37862330210707	-1.05518814682904	0.291339284121323	0.376828107111307	n.s.
ENSG00000162526	12.4867174184846	-0.037658374412097	1.13615477397684	-0.0331454615820366	0.973558589549179	0.00745710813993704	n.s.
ENSG00000168679	632.966537829096	-3.15416771536901	0.47586936742982	-6.62822180045909	3.39754705304397e-11	8.72908269419142	Up_G1/S(mH2A1)
ENSG00000206651	15.5245357204403	3.3845111010061	1.17958535106694	2.86923798938737	0.00411462074207414	1.83150784937898	n.s.
ENSG00000134248	2470.11767759634	-0.571796043765537	0.344046987071596	-1.6619707925143	0.0965186308873831	0.742345669896408	n.s.
ENSG00000198492	5839.63731755213	0.154180498777222	0.396370311030753	0.388980946570592	0.697290241087211	0.103272169674527	n.s.
ENSG00000233427	3.05504989448263	-0.987948813237152	2.10267236310534	-0.46985390143146	0.638459401365849	0	n.s.
ENSG00000253304	25.8907359649975	-2.36169580972925	1.34763199525093	-1.75247828639562	0.0796916003509866	0.806998164103823	n.s.
ENSG00000225750	6.16639701470849	3.01691623795425	2.04597138459549	1.47456423910382	0.140329735138936	0	n.s.
ENSG00000116353	1550.77827841192	0.768671662583956	0.358238599746459	2.14569748521789	0.0318971219590423	1.12131975497909	n.s.
ENSG00000237934	23.934265666121	1.54931013458346	1.09087266193984	1.4202483833708	0.155535382386041	0.583138187860848	n.s.
ENSG00000238078	2.94550502921791	-4.92807806944955	2.90432179568539	-1.69680855501984	0.0897328608187838	0	n.s.
ENSG00000136630	42.7357134429225	1.55094927550308	0.728083577145051	2.13018027625982	0.0331567327857542	1.1078532274224	n.s.
ENSG00000116141	520.726085553464	-1.21068876761562	0.395042410365235	-3.06470580334977	0.00217884209012857	2.05231607247094	n.s.
ENSG00000162817	306.511335503147	-1.38326256310244	0.800711632417829	-1.72754148572257	0.0840704612874286	0.788945964205475	n.s.
ENSG00000117593	2675.0010355628	0.755140559362452	0.398592150369934	1.8945193944778	0.0581561025476425	0.914565528539068	n.s.
ENSG00000236535	15.6884532896176	3.39755901291728	1.2163406156254	2.7932628157536	0.00521792789238543	1.74970376909462	n.s.
ENSG00000197852	274.51942600905	-1.36981604447906	0.471699149833535	-2.90400363232047	0.00368423885620518	1.8702934704623	n.s.
ENSG00000276600	12.6970718841126	-1.99925449974386	1.83800933082994	-1.08772815578749	0.276715134168986	0.39278049537178	n.s.
ENSG00000287532	3.75064076099765	1.65685051724968	2.23011025659939	0.742945561703371	0.457514639691426	0	n.s.
ENSG00000270149	18.9630996557227	-1.42768972146427	1.03298598861313	-1.38209979341642	0.166941061916107	0.558979640439605	n.s.
ENSG00000232879	5.79541024030531	-1.22499755649792	1.92056538921225	-0.637831736101614	0.523583218348451	0	n.s.
ENSG00000215845	664.663232365578	-0.0310335816402994	0.417986038366565	-0.0742454981548537	0.940815043434739	0.0169258889531419	n.s.
ENSG00000158773	1762.73318263635	-0.000344317553912081	0.369502977420882	-0.000931839727829545	0.999256499575622	0.000222368382155862	n.s.
ENSG00000186517	25.7734790485571	0.101589023882308	0.871390089790058	0.116582716595714	0.907190734476127	0.0273523282441462	n.s.
ENSG00000143217	9.84761095683086	-0.162654673172471	1.25588246978847	-0.129514247618941	0.896950751930453	0.0304911544601646	n.s.
ENSG00000162755	109.218278088548	-0.778729509089302	0.562471421272967	-1.38447835683261	0.166212030731893	0.560260332016096	n.s.
ENSG00000143256	1329.128603014	-0.89999828858655	0.378252089324891	-2.37936105043829	0.0173426799951897	1.32877202578251	n.s.
ENSG00000158793	1475.04064064884	-0.0762718492650999	0.348849844445609	-0.21863804866048	0.826932011241456	0.052297863601524	n.s.
ENSG00000158796	1167.18314536749	0.172592415956748	0.401434904758057	0.429938737043228	0.667240206119027	0.1161454413857	n.s.
ENSG00000238934	3.24711999420233	-1.18180149129792	2.33496860029468	-0.506131641833974	0.612764239019256	0	n.s.
ENSG00000163050	16.0488755573274	1.15637641043759	1.04200229956409	1.10976377971655	0.267100831006857	0.404517457873472	n.s.
ENSG00000174574	5185.55584777935	-0.420680538383755	0.353221339666626	-1.1909827950395	0.233660339158966	0.448206278631305	n.s.
ENSG00000168653	6864.789622635	-0.443037276102265	0.349624979796191	-1.26717855331884	0.20509145255085	0.49041481761398	n.s.
ENSG00000222378	3.10756952469902	3.67128267822695	2.54769271340913	1.44102256088581	0.149578309157259	0	n.s.
ENSG00000287422	9.79201092304871	2.63373343419888	1.33071622600055	1.97918488009613	0.04779519461897	0.982900079752693	n.s.
ENSG00000226438	27.6278101314465	8.37557266806916	1.69088415167129	4.95336872120462	7.29395734697246e-07	4.9097510939368	Up_Mitosis
ENSG00000217897	68.1426726762492	5.39456894509206	0.934673125036483	5.77161020317289	7.85175813111093e-09	6.60847400080201	Up_Mitosis
ENSG00000288674	5.54590305697219	2.35930670571784	1.71583998997928	1.37501557225411	0.169126616973582	0	n.s.
ENSG00000261654	7.79406679194147	-1.87722683409277	1.74002026444311	-1.07885343202803	0.280653071057789	0.388485793912966	n.s.
ENSG00000121931	501.143837137378	-1.7026323140464	0.660897969487842	-2.57624080062742	0.00998810602091503	1.5210624866118	n.s.
ENSG00000162777	2035.0116594232	0.397101770739753	0.351116146719816	1.13096983562146	0.25806778768481	0.41571974195898	n.s.
ENSG00000064886	35.7885157756807	2.21881817705791	0.793333290271908	2.79682978675637	0.00516067132203863	1.75335090059827	n.s.
ENSG00000156171	1201.68802534495	-0.947599258219457	0.539262465318548	-1.7572134520056	0.0788814332219839	0.810276666794874	n.s.
ENSG00000238365	10.4091075211821	0.911606193573151	1.34912657994647	0.675701010656331	0.499230494172131	0.204463393922541	n.s.
ENSG00000226855	15.0284030360415	-1.0774067021461	1.07439918271772	-1.00279925699568	0.315957727417536	0.35065509375588	n.s.
ENSG00000288670	302.331290891252	-2.15637395563513	0.426230738954257	-5.0591704411693	4.21084359013469e-07	5.10973901835874	Up_G1/S
ENSG00000143437	2059.82618522036	0.2807125595932	0.360615091898147	0.778427098310365	0.436317268709767	0.246676030565353	n.s.
ENSG00000143799	5095.74138984743	-0.25031231994194	0.343785727127891	-0.728105619838085	0.466548933945098	0.225875984082013	n.s.
ENSG00000158864	5130.02451984837	0.0383942119342485	0.341333971873945	0.112482832351734	0.910440581150418	0.0262929616534602	n.s.
ENSG00000117450	10365.2142030313	-0.236498617108579	0.376395767100245	-0.628324327158526	0.52979149829833	0.185799174844848	n.s.
ENSG00000132780	3748.86968139037	-0.959931575106827	0.383455135269848	-2.50337389387495	0.0123015510422869	1.44795752094079	n.s.
ENSG00000159588	47.0016343993402	1.0098029734051	0.700648202404461	1.44124108210039	0.149516585869947	0.596387473034914	n.s.
ENSG00000159592	3629.29692448681	-0.379837973872972	0.343639056061553	-1.10533994076894	0.269012317350732	0.402059969292292	n.s.
ENSG00000225447	6.73321507298264	-2.05860588851698	1.52215065853756	-1.35243241329004	0.176237026222222	0	n.s.
ENSG00000234329	22.8326225134135	0.199387788490337	0.855590219207175	0.233041219983905	0.81572939787522	0.0566011966055586	n.s.
ENSG00000159596	903.604422088293	-1.165220698814	0.401733641959469	-2.90048075916819	0.00372590711990014	1.86626110556346	n.s.
ENSG00000230896	71.277402817776	-1.72897194350799	0.569080416591582	-3.03818562913024	0.0023800729335121	2.02174394712296	n.s.
ENSG00000143570	119.794048855189	-0.529809017449043	0.554144785055202	-0.95608409884479	0.3390297476948	0.327634439956193	n.s.
ENSG00000142864	14850.6238596101	-1.62335963467221	0.462672576266489	-3.50865756464717	0.00045037437088514	2.60493684279039	n.s.
ENSG00000198160	1931.19726646712	-1.02952226576837	0.530155255044296	-1.94192598483693	0.0521460611756248	0.95267734995626	n.s.
ENSG00000162426	157.953904605572	0.281863948467592	0.449069228712094	0.627662575046529	0.53022500696209	0.185666428748006	n.s.
ENSG00000116750	1736.09390479929	-1.42032386781282	0.557429577283091	-2.54798798932679	0.0108346201234869	1.49257694163958	n.s.
ENSG00000235169	44.2809450974915	-0.826729692355434	0.69502133688259	-1.18950260730642	0.23424194562681	0.447457230953665	n.s.
ENSG00000116514	885.56275954653	0.926493471673906	0.389147258800553	2.38083000900375	0.0172736810876784	1.33039665910775	n.s.
ENSG00000162419	811.210054472288	-0.239216414247351	0.381036842088518	-0.627803896694532	0.530132413121506	0.185691783742258	n.s.
ENSG00000154222	2028.80427250231	0.43628165591624	0.368995046253715	1.18235098369386	0.237066463656068	0.443601682512805	n.s.
ENSG00000173406	20.6237852027357	-1.32395056421415	1.02385123497794	-1.29310833349991	0.19597359329901	0.505194257667792	n.s.
ENSG00000197147	246.283585157713	-0.188758658715183	0.584197753946852	-0.323107470783525	0.746613852600865	0.0825333534140737	n.s.
ENSG00000189195	336.130883137097	-1.66570532165266	0.674927185018499	-2.46797781838793	0.0135878739322968	1.41480644744949	n.s.
ENSG00000058673	99.3544808374382	1.00513344754245	0.503495267690337	1.99631160815723	0.0459000152996333	0.996028645090165	n.s.
ENSG00000131236	27409.0049284617	-0.00154167514232426	0.362175550644157	-0.00425670683618006	0.996603649592276	0.00068804375689213	n.s.
ENSG00000133216	6266.86007186314	0.938292946287727	0.348189707611795	2.69477507742375	0.00704361600722859	1.64379241519197	n.s.
ENSG00000248333	1279.31440167705	-1.23526842717744	0.350226226950918	-3.52705860418204	0.000420203744559226	2.62891959520371	n.s.
ENSG00000162390	185.86973063329	1.62850596145658	0.780158025240891	2.08740525479276	0.0368515173766225	1.07128799423851	n.s.
ENSG00000117448	4207.46206933375	0.838964639909237	0.33771212653902	2.48425974070641	0.0129821078371283	1.42923289212488	n.s.
ENSG00000162687	648.779821782982	-4.27365475930304	0.569166553141246	-7.50861893713996	5.97543831388339e-14	11.2111478075497	Up_G1/S
ENSG00000143387	3485.53516966217	0.329699291033176	0.393516437309357	0.837828511783328	0.402127023216639	0.272403643375855	n.s.
ENSG00000276645	6.50202469079842	6.28801211187368	2.19075001175308	2.8702554276569	0.00410140340846181	0	n.s.
ENSG00000278997	16.4319067162406	-0.865507757046963	1.13508609351926	-0.762504062016578	0.445759219716881	0.240293949540008	n.s.
ENSG00000116525	543.522541872981	-0.147433268814061	0.506521844291939	-0.291069912335482	0.77099785061199	0.0731520282398699	n.s.
ENSG00000279179	19.5132720641321	-0.186593715222953	1.03382258612299	-0.180489106861856	0.856768605431873	0.0425749415762379	n.s.
ENSG00000230005	14.8905869704068	1.76560700022991	1.3419456788349	1.31570675928018	0.188272484658415	0.518625214781557	n.s.
ENSG00000163131	8.78824769172275	-2.21874370116613	1.36949657066789	-1.620116288487	0.10520729908145	0.713122400242399	n.s.
ENSG00000183814	553.100215525447	0.473265602538422	0.663334952454434	0.713463990985658	0.475558687785273	0.22007437660445	n.s.
ENSG00000213516	430.072859951266	-0.537962166887355	0.499742881561726	-1.07647789840686	0.281713580222805	0.387335829547359	n.s.
ENSG00000117228	1295.92420000473	-0.278782970487234	0.623738543190874	-0.44695485557307	0.654907655616774	0.121524865958924	n.s.
ENSG00000234518	283.507903540359	0.10228245146282	0.459593516526986	0.222549813660859	0.82388589968275	0.05345641465921	n.s.
ENSG00000162645	173.538458979381	-2.58100047630583	0.995240499944925	-2.59334349481222	0.00950477877784891	1.5383287380585	n.s.
ENSG00000126705	3215.70114009343	-0.216482239320055	0.372478252795144	-0.581194305158846	0.561109505377495	0.16848535133713	n.s.
ENSG00000126709	607.683165862519	-0.155995977056651	0.401346858774027	-0.388681195943986	0.697511994215314	0.103205684514828	n.s.
ENSG00000137959	15.7745652063403	-1.152333596079	1.13583889834509	-1.01452203984028	0.310333718190534	0.356418326721731	n.s.
ENSG00000174151	861.749858175642	-0.315479627714957	0.450520360481049	-0.700256093593859	0.48376738631824	0.214436826929492	n.s.
ENSG00000181754	1235.43455325355	0.354619497981598	0.430483726892545	0.823769810165475	0.410070364550439	0.266467499660577	n.s.
ENSG00000134183	37.997455399415	-1.11644362043761	0.737462739108254	-1.51389834527453	0.130051623889432	0.642599612624026	n.s.
ENSG00000153904	16123.4758299175	-1.24415363651087	0.387396246196377	-3.21157896785656	0.00132007684757161	2.22670066747918	n.s.
ENSG00000229020	94.2050410552778	4.16320062275227	0.615707500081229	6.7616532561371	1.36425899277826e-11	9.08568806180805	Up_Mitosis
ENSG00000134259	1647.14418989248	0.896060515242899	0.412604389740857	2.17171832758659	0.0298769152628474	1.14409001900152	n.s.
ENSG00000188976	9910.28116111981	1.50616346016832	0.358380673298748	4.20269164155728	2.63759780130668e-05	3.61119296772335	n.s.
ENSG00000187583	532.46637948875	0.927237168409478	0.383188854553004	2.41979159203655	0.0155294044944038	1.36778859149522	n.s.
ENSG00000272512	18.4614639627754	1.09722697332468	0.962788810037221	1.13963411486083	0.254438766366803	0.420312540673639	n.s.
ENSG00000188290	918.951270889277	0.522697770796148	0.391122984261608	1.33640259414296	0.181417718876835	0.530939934648762	n.s.
ENSG00000187608	355.336380359977	0.28147150448221	0.416213054279202	0.676267843087389	0.498870605445351	0.204710270752576	n.s.
ENSG00000116221	7907.51702313773	1.16730242763461	0.334411283587752	3.49061914152877	0.000481902691472586	2.58095559664952	n.s.
ENSG00000198711	15.0265659862102	-1.49455924014812	1.03771971728757	-1.44023402008265	0.149801201278337	0.595932560174437	n.s.
ENSG00000117601	3.27412403623589	-2.29965445598797	2.45060403602527	-0.938403112939398	0.348037286792752	0	n.s.
ENSG00000135775	791.234998336983	0.463532380050645	0.366514624311155	1.26470364155818	0.205977584079836	0.488978222347558	n.s.
ENSG00000119280	2330.06878351505	-0.453880371565688	0.3576970154915	-1.26889616605279	0.204478099929285	0.491249079207593	n.s.
ENSG00000137965	45.740704964857	-3.18404087728717	0.770763269968219	-4.13102310573058	3.61152275270978e-05	3.49776437525369	Up_G1/S
ENSG00000159658	4602.49411382734	-0.633614646007856	0.341002722516539	-1.85809263143676	0.0631558610541067	0.886033328536362	n.s.
ENSG00000143801	179.562557899497	2.21132449698823	0.522557457637575	4.23173464404352	2.31895900436431e-05	3.65860711385542	Up_Mitosis
ENSG00000132185	36.6443337276372	-0.250887609313062	0.702235336132703	-0.357269986860432	0.720889696314588	0.0930172637532677	n.s.
ENSG00000081721	272.89973135075	-0.900473678880717	0.538445401368187	-1.67235837949887	0.0944536740934009	0.749327788459822	n.s.
ENSG00000082512	421.267205839253	-0.520994363844173	0.377854469253311	-1.37882281735009	0.167949389812627	0.556853250407	n.s.
ENSG00000236809	15.7922172507687	-0.774539093369751	1.00666255809919	-0.769412835649972	0.441648271146259	0.242859220337276	n.s.
ENSG00000238137	6.11131150275633	-5.98113180445892	2.22283604624039	-2.69076606642903	0.00712881639729921	0	n.s.
ENSG00000170385	1333.82073099878	-1.58708073997085	0.515343402230113	-3.07965665826489	0.00207239348993246	2.06987738948419	n.s.
ENSG00000224763	4.40235981750058	-0.70221580329547	2.15368096282069	-0.326053772781542	0.744383671356341	0	n.s.
ENSG00000118217	7419.09048384639	0.247422048019283	0.368520488081361	0.671392923925191	0.501970251521791	0.202678133786466	n.s.
ENSG00000137955	5385.43715762224	0.161187775280707	0.38379055854939	0.419988901993699	0.674493561090279	0.112737175856944	n.s.
ENSG00000057468	22.2727256795142	-0.284099712328008	0.867886463384638	-0.32734663382127	0.74340572484612	0.0838790118187565	n.s.
ENSG00000213047	1088.47479568178	-0.855579737973362	0.383433163726319	-2.23136603432677	0.0256568928246982	1.19322058237105	n.s.
ENSG00000213046	9.51397100055154	4.31858038374102	1.80624428027214	2.39091712616543	0.0168063459869483	1.34059780205024	n.s.
ENSG00000233040	3.76211561422118	0.451472860943836	1.91085631237813	0.236267299649528	0.81322525978137	0	n.s.
ENSG00000117400	16.1994496108088	1.57638274358053	1.02462440124748	1.53849814786891	0.123926861038979	0.658653986413814	n.s.
ENSG00000117399	31065.3228518405	3.91393492884055	0.380276806914419	10.2923314219407	7.63060299076282e-25	21.5227329701924	Up_Mitosis(mH2A1)
ENSG00000066322	13168.4676079698	1.0743188618106	0.379576393170503	2.83031000120185	0.00465029222146356	1.78910195591081	n.s.
ENSG00000159479	1218.01322666295	0.13219197836459	0.371951046485827	0.355401549783319	0.722288787992033	0.0924708044780057	n.s.
ENSG00000116337	5568.55722241954	1.22154194777745	0.343672553357158	3.55437737417447	0.000378875146439929	2.66553239252365	n.s.
ENSG00000066279	7421.39597569994	0.946345091644806	0.704524418897932	1.34323959008426	0.179194406018987	0.534852401650006	n.s.
ENSG00000117020	168.245176857273	1.67672919670098	0.758998276069771	2.20913439406395	0.0271652944605778	1.17515497483162	n.s.
ENSG00000198912	1188.84905364475	0.443790694630294	0.348385506157783	1.27384947647421	0.202716766808665	0.493790962873825	n.s.
ENSG00000183856	29470.1164090568	3.27345006072398	0.499386287007485	6.55494583229297	5.56620775324319e-11	8.53479368009666	Up_Mitosis
ENSG00000163382	7153.1644587706	0.946776248957138	0.361940521715654	2.61583379630795	0.00890098725109054	1.56093784663969	n.s.
ENSG00000272068	96.7910951594942	-2.07714411679217	0.582846712620203	-3.56379142545784	0.000365536447345042	2.67861742217368	Up_G1/S
ENSG00000132692	147.764221698046	4.91142286738922	0.585084931404441	8.3943759337637	4.68375292633427e-17	14.0728696548473	Up_Mitosis
ENSG00000132688	18.2821921690626	-2.29273022666143	1.70155790668636	-1.34743003317844	0.177841773319709	0.537435958672105	n.s.
ENSG00000143320	284.159569599839	0.961613034854247	0.461225030891761	2.08491077120209	0.0370774007678104	1.06899721030598	n.s.
ENSG00000143303	1237.43527845915	0.790332689153469	0.36990907544361	2.13655933746872	0.0326338498944867	1.11358558080755	n.s.
ENSG00000143314	3081.35676339056	0.373741956476725	0.338628859783516	1.10369197922367	0.269726776123804	0.401140362988268	n.s.
ENSG00000143294	3845.72981245266	0.697061862573061	0.36814847582598	1.89342590923167	0.0583012525810964	0.913745459387821	n.s.
ENSG00000287624	22.4030427736618	4.23560623442549	1.17744133121766	3.59729705601993	0.000321541195655584	2.72283487374304	Up_Mitosis
ENSG00000123091	6458.67082324898	-1.312970972707	0.365674856698756	-3.59054211317742	0.000329990905485991	2.71425144543653	n.s.
ENSG00000233406	9.76484840299658	-0.0519712560419411	1.39352342790697	-0.0372948563340629	0.970249906692253	0.00835782030014894	n.s.
ENSG00000236434	7.0403974546056	4.90810734969878	2.12834408641681	2.30606854456596	0.0211068026001128	0	n.s.
ENSG00000232027	11.5712603257272	1.00645140272241	1.34131607931535	0.750346184797944	0.453046233420466	0.235241419543539	n.s.
ENSG00000238140	14.4023186250596	4.94657731227465	1.50622466848421	3.28408996066478	0.00102312258312125	2.31658599806057	Up_Mitosis
ENSG00000237330	3.47740783789566	2.74281692743901	2.39182211008617	1.14674787722411	0.251485836842743	0	n.s.
ENSG00000131591	1151.54984608795	1.37675949146105	0.3613828147469	3.80969829023354	0.000139136478535212	3.02043833080588	n.s.
ENSG00000085831	121.864437880935	-1.00883743658485	0.633515422685032	-1.59244337305806	0.111285117192546	0.694133499603279	n.s.
ENSG00000187634	392.132973708516	1.23715093960587	0.564882731752559	2.19010224612034	0.0285168223806751	1.15908293067566	n.s.
ENSG00000156875	58.2289194132264	-0.79192211421628	0.724925585497531	-1.09241849102728	0.274649199074202	0.395372890578949	n.s.
ENSG00000156876	523.961341680458	-0.627357566799968	0.711818691631125	-0.881344609485296	0.378131328020763	0.291808579635278	n.s.
ENSG00000226952	9.15881480952162	2.51799650001444	1.66395709946001	1.51325806466499	0.130214120267188	0.642126361551571	n.s.
ENSG00000137992	1274.36271679777	-2.48399570673364	0.490550480846087	-5.06369029024152	4.11217514582995e-07	5.11784863840119	Up_G1/S
ENSG00000225169	6.61358113508021	2.27766339611757	1.53272481314716	1.48602239396179	0.137273197747998	0	n.s.
ENSG00000137996	2006.25326157297	-1.47194078173957	0.427525174040285	-3.44293358875019	0.000575440604670256	2.52017204610448	n.s.
ENSG00000207750	4.1454559484346	0.0486129104911225	1.76668436863175	0.0275164660729816	0.978047806792916	0	n.s.
ENSG00000121774	7647.14864794035	-0.174646272630876	0.434191790954908	-0.402233013772048	0.687512547865972	0.107223974750006	n.s.
ENSG00000203325	24.3115244696524	2.12679628949942	0.888865740167054	2.39270813733884	0.0167245391283296	1.3421274151278	n.s.
ENSG00000121775	759.875323087421	1.20647280414064	0.365439038345908	3.30143383039073	0.000961920211198271	2.33813645705257	n.s.
ENSG00000266203	3.91631656594782	4.02588746149009	2.38399046900389	1.68871793483815	0.0912734969785984	0	n.s.
ENSG00000025800	8711.14536817778	1.30505866747644	0.33665065780435	3.87659621991559	0.000105927930819121	3.11943695528542	n.s.
ENSG00000160050	198.860485754538	-1.02353321287945	0.513991305262877	-1.99134343791278	0.0464431430189272	0.992218601128395	n.s.
ENSG00000064703	1082.21509350837	-0.0686878644650781	0.527291653194241	-0.13026541203332	0.896356444054146	0.0306105227846614	n.s.
ENSG00000122406	34992.3205032076	-0.711557839488557	0.472436858851665	-1.5061437865329	0.132030266264305	0.637386405552774	n.s.
ENSG00000154511	966.370405267007	-1.7723186602239	0.594175528443727	-2.98282001762338	0.00285605893185511	1.96047545347683	n.s.
ENSG00000207523	67.1349498926557	3.64183440966991	0.656670036608262	5.54591226436978	2.92425439733964e-08	6.11173365137218	Up_Mitosis
ENSG00000143033	954.110458607776	-0.612658395217611	0.373679685250354	-1.63952823608045	0.101103295087818	0.726847306055959	n.s.
ENSG00000189410	1500.9677169981	1.07016031843134	0.378621105296259	2.82646768355392	0.00470644927254073	1.78519620984362	n.s.
ENSG00000233072	3.65116891720341	5.45140114253403	3.26686757148252	1.66869364100369	0.0951781100301627	0	n.s.
ENSG00000236073	5.48632752896427	1.93987259818342	1.70686684934178	1.13651079399163	0.255742850692697	0	n.s.
ENSG00000235112	15.0717447354474	5.01490489016975	1.4916194440708	3.3620538469809	0.00077365035402688	2.41603984617942	Up_Mitosis
ENSG00000287192	5.01682728131368	-0.501721205453041	1.64854033854138	-0.304342692576732	0.760866822792182	0	n.s.
ENSG00000117298	14769.4236754649	0.673047013322281	0.330068456780795	2.03911340055516	0.0414387110864038	1.03163211272314	n.s.
ENSG00000231105	18.940158552612	2.72676947773222	1.02650237062826	2.65636939159071	0.00789870409944706	1.60285341080429	n.s.
ENSG00000143502	51.3153640548884	0.98464011571185	0.780353371728655	1.26178748165162	0.207025267891855	0.487518581606423	n.s.
ENSG00000162620	70.0294464492089	-1.01728936872737	0.5946008620568	-1.71087772259267	0.0871036878711043	0.777198258214289	n.s.
ENSG00000272864	4.97381034598411	-5.68407900543128	2.42365927387645	-2.34524673773144	0.0190144917397208	0	n.s.
ENSG00000116791	1981.58260720306	-1.94055426111097	0.570421249911284	-3.40196698740235	0.000669027188742106	2.46593572872586	n.s.
ENSG00000162623	1251.61014503095	-2.08630721595262	0.507751494974524	-4.10891397977529	3.9752409911667e-05	3.46614991804378	Up_G1/S(mH2A1)
ENSG00000259030	19.668541017808	-7.66754172594603	1.83056661892154	-4.18861659919446	2.80660099206214e-05	3.58804727329897	Up_G1/S
ENSG00000183929	4.98020926779204	-5.68584379167346	2.36250984482208	-2.40669633785237	0.0160975485831761	0	n.s.
ENSG00000154358	2705.49621456878	0.127246159720223	0.376214264520321	0.338227897558494	0.735191454193017	0.0871271999156198	n.s.
ENSG00000183598	332.885220447748	8.93505094790589	0.942386394788467	9.48130299558442	2.51127385491286e-21	18.089718639126	Up_Mitosis(mH2A1)
ENSG00000184260	862.206342794682	7.24326052545965	0.59072549749586	12.2616351523076	1.455332057509e-34	30.8163610004215	Up_Mitosis(mH2A1)
ENSG00000184270	348.632053548145	12.0318852248366	1.50519645031671	7.99356470864978	1.31092025562747e-15	12.7543713756644	Up_Mitosis(mH2A1)
ENSG00000178096	431.887929052282	0.179453618610333	0.37850636906714	0.474109904815105	0.635421535808926	0.130457716349152	n.s.
ENSG00000159164	843.032884080096	0.729495451278002	2.66699148227738	0.27352747698132	0.784447773777337	0.0678481346411049	n.s.
ENSG00000143368	6110.1376274047	1.59885048552555	0.347538605875604	4.60049749436423	4.21483090850705e-06	4.26810451575148	n.s.
ENSG00000150337	4.5204096137272	-5.54619253432785	2.5464418364466	-2.17801657785643	0.0294048025606714	0	n.s.
ENSG00000116852	1059.13534123365	-0.209790020903551	1.63611261805721	-0.128224682450445	0.897971167527678	0.0302387225981588	n.s.
ENSG00000116857	5892.23369546847	0.73681614575368	0.334604477327569	2.20205106530107	0.0276617015438074	1.16946741986652	n.s.
ENSG00000163395	988.784411828871	-0.220258901240358	1.74239073269962	-0.126411887475488	0.899405892794391	0.0297706374462642	n.s.
ENSG00000203943	12.2165570909091	-3.33946464422665	1.49077610401929	-2.24008463458939	0.0250854288701884	1.20122624847461	n.s.
ENSG00000287197	7.38304941584593	6.47300825684655	2.16644723694914	2.98784486713927	0.00280952122607662	1.96566549985489	n.s.
ENSG00000229657	293.584555074491	3.96687912896172	0.551659860620829	7.19080616903586	6.44098678550346e-13	10.2762861874966	Up_Mitosis
ENSG00000174529	138.644522548967	-2.38004593101575	0.489097276789776	-4.86620155940624	1.13763498515266e-06	4.74629726848429	Up_G1/S(mH2A1)
ENSG00000271580	18.3923541272395	1.5232374190961	0.983679047079	1.54851058749223	0.121499414646785	0.665039727679467	n.s.
ENSG00000116984	3827.21612804828	0.415717340840245	0.37859659541989	1.09804828112409	0.272183407246101	0.398304460380581	n.s.
ENSG00000143742	10165.8749837204	-1.47009182312589	0.56191518434912	-2.61621658227429	0.00889101415789766	1.56124202965745	n.s.
ENSG00000242861	53.6820921625188	-1.58430457513493	0.669705259039375	-2.36567438249993	0.0179972654311769	1.31692966079095	n.s.
ENSG00000196187	4531.74629314184	1.50187944584826	0.343256210679696	4.3753889925963	1.21216117725245e-05	3.88844049788026	n.s.
ENSG00000143819	3846.73379640102	0.48852839420027	0.341497930805661	1.43054569334501	0.152560461217073	0.589372146638665	n.s.
ENSG00000116649	5954.64073489375	0.694956351328797	0.35334478808968	1.96679383637156	0.0492069834578502	0.972589685931192	n.s.
ENSG00000171824	3350.2373526814	0.697554570178193	0.363703099042658	1.91792308620493	0.0551207644480458	0.933424739660941	n.s.
ENSG00000253086	4.40877432808469	4.20762298509826	2.30815634221929	1.82293673445562	0.068312973431861	0	n.s.
ENSG00000117614	1880.63571287553	-2.60790602504257	0.524563886993182	-4.97156988825742	6.64129148039932e-07	4.94104215742095	Up_G1/S(mH2A1)
ENSG00000117616	4693.72307795868	-1.68674479612434	0.334374396901299	-5.04447951684002	4.54757543307056e-07	5.07995037686597	n.s.
ENSG00000272432	4.46033561505652	-0.327076699242292	2.13578367175145	-0.153141305258726	0.878286843145479	0	n.s.
ENSG00000261349	8.92455927964174	-2.61620881246842	1.61811637019843	-1.61682364794789	0.105916353287059	0.710923742270554	n.s.
ENSG00000187010	46.8434661965158	-0.520815372820215	0.674661568803605	-0.771965377757904	0.440134933678787	0.24391578646795	n.s.
ENSG00000259984	3.44299930209002	-0.550537645322987	2.38146804867226	-0.231175742890999	0.817178274001915	0	n.s.
ENSG00000183726	5491.60001860817	-1.19987492331275	0.404394071039609	-2.96709326184762	0.00300629754324445	1.94220021646961	n.s.
ENSG00000238084	6.54984780292376	-2.2961549102112	1.88171108126455	-1.22024838620185	0.222370729351625	0	n.s.
ENSG00000204178	1027.8311835943	-0.999133396164017	0.426063238820172	-2.34503544340215	0.0190252709292024	1.2980528461943	n.s.
ENSG00000198860	1182.07742013028	-0.778176470006298	0.365338067630813	-2.13001747957093	0.033170170297114	1.10772473719396	n.s.
ENSG00000160838	15.2877939454825	1.46053612866906	1.08110957607832	1.35096031057933	0.176708146895509	0.539601551876202	n.s.
ENSG00000211581	10.6382152637255	3.42712172055541	1.38357065334464	2.47701244043497	0.0132487283962995	1.42283795439883	n.s.
ENSG00000266160	3.77256887161561	2.1899664804917	1.97854402418824	1.10685759514004	0.268355502169651	0	n.s.
ENSG00000155816	893.626182960043	0.115698230471347	0.365765547819273	0.316318010706997	0.751761141896013	0.0805312267909491	n.s.
ENSG00000180875	4.85576054975749	-0.925509517029471	2.09334753077274	-0.442119382197293	0.658402819518941	0	n.s.
ENSG00000143382	4423.71133277831	-1.73543544045595	0.561779905005421	-3.08917322423486	0.0020071437308576	2.08019198865254	n.s.
ENSG00000184007	7781.24987204281	-0.910774810301545	0.349154893195399	-2.60851223354285	0.00909367611827799	1.55383530277112	n.s.
ENSG00000157077	1769.79142634496	-1.26129724705315	0.374431823491093	-3.36856316136055	0.000755610821092911	2.42462075109131	n.s.
ENSG00000162493	6374.13504712948	-0.783418752086427	0.403548723081024	-1.94132382852103	0.0522190110186127	0.952196704743721	n.s.
ENSG00000162542	748.079405646656	-0.0873393740132184	0.359155528365126	-0.243179812408254	0.807866104897369	0.0592455337431005	n.s.
ENSG00000121753	708.740003737812	-0.350727140166224	0.410574822441533	-0.854234407459724	0.392975122309658	0.279769100947499	n.s.
ENSG00000162631	1231.80649689093	-1.28127712534787	0.417504227737266	-3.06889616972735	0.00214851249109668	2.05711833673631	n.s.
ENSG00000143740	2118.83970332939	0.567163665151994	0.338289891645771	1.67656107722509	0.093628343357705	0.752543973460517	n.s.
ENSG00000117411	4557.61513209222	1.25385486028007	0.358023563696819	3.50215736454112	0.000461506951664589	2.59682738617118	n.s.
ENSG00000162745	67.7225563331626	0.105485715554127	0.742167641691268	0.142131924956663	0.886975801685145	0.0334539020986686	n.s.
ENSG00000157873	18.376705853789	0.615876153526082	1.02967112383833	0.598128994071686	0.5497538653532	0.174609063230287	n.s.
ENSG00000162775	1416.4739964914	1.80189269787385	0.394141067809377	4.57169487028771	4.83795078705935e-06	4.21820171129431	n.s.
ENSG00000081692	360.117419888331	1.44712826893719	0.402975420599105	3.59110803032537	0.000329275106470544	2.71496369397607	n.s.
ENSG00000179023	13.863335291389	-0.315211367261806	1.68784287594883	-0.186753975594209	0.851853534095397	0.0443217118891059	n.s.
ENSG00000173171	329.494562984538	0.677588290199779	0.399328987613239	1.69681718887896	0.0897312279911334	0.767271789417633	n.s.
ENSG00000143862	2693.99425681705	0.182331063567707	0.386274821594318	0.472024199804559	0.636909515401015	0.129812919882996	n.s.
ENSG00000170075	42.9542411172986	0.0592416756513153	0.730681784036882	0.0810772581793623	0.935380511478805	0.0185539443279396	n.s.
ENSG00000143376	2564.76946011796	0.835199784351736	0.33776059993862	2.47275669365673	0.0134075388278436	1.41922452224308	n.s.
ENSG00000250734	3.88168629953907	4.01335669677972	2.39037328662366	1.67896651089524	0.09315857068759	0	n.s.
ENSG00000159409	6.03237374586622	0.0772017822791519	1.58572422251794	0.0486855035591023	0.96116992865986	0	n.s.
ENSG00000143436	1620.48868951215	0.217293535893149	0.344303862091041	0.631109783589044	0.527968744531657	0.186925645273805	n.s.
ENSG00000143450	46.0854243098681	-1.13188972426139	0.70594986409313	-1.6033570963505	0.108855837498946	0.701851390886919	n.s.
ENSG00000159445	642.139926777319	-1.82287937873362	0.424759130326764	-4.29156020102803	1.77422086611652e-05	3.74992617597923	n.s.
ENSG00000197747	3560.79940768044	-0.0156294407053284	0.418850542503213	-0.0373150780990298	0.970233783281256	0.00835782030014894	n.s.
ENSG00000123473	1940.17438290536	0.788288552141107	0.419749418197359	1.87799796251407	0.0603814438161969	0.9014657813213	n.s.
ENSG00000020129	3962.56576284165	0.296414202164348	0.378760406764742	0.782590251964903	0.433867767670805	0.248574121705636	n.s.
ENSG00000116819	56.8785143204659	0.244695338689841	0.600152107006369	0.407722202143738	0.683477635539065	0.108701207532321	n.s.
ENSG00000186603	20.8148570761394	0.703133030309303	0.887437929077474	0.79231798334362	0.428175288457676	0.252571540865191	n.s.
ENSG00000173212	3.61920720579533	-5.22536425609696	2.61804495249259	-1.99590318383265	0.0459444620985997	0	n.s.
ENSG00000163531	20494.0766750796	0.497889460102993	0.351998389987612	1.41446516309496	0.157225369004269	0.579732862919093	n.s.
ENSG00000184144	5.66653475879954	0.115103481928525	1.56271323233643	0.0736561766719237	0.941283969970479	0	n.s.
ENSG00000154429	760.700689732664	-1.19224491890081	0.517770769764327	-2.3026501079686	0.0212985374416633	1.25863254356157	n.s.
ENSG00000187815	105.630927942791	-2.37319980576235	0.567581485796684	-4.18124950363949	2.89911524071593e-05	3.57577278590906	Up_G1/S
ENSG00000238186	9.50561597157412	-1.50693659272839	1.45730078974673	-1.0340600947525	0.301108070186554	0.366184044865155	n.s.
ENSG00000117010	85.925958567032	-1.35820195718369	0.550148410819548	-2.46879193045454	0.0135570020789346	1.41564053666469	n.s.
ENSG00000229820	8.255220613951	3.02223115920626	1.75217584385167	1.72484466659621	0.0845554696995345	0.787095462506725	n.s.
ENSG00000221216	15.3074887464803	6.06082264185079	1.82185572155106	3.32673030589428	0.000878713734957637	2.37024513914607	Up_Mitosis
ENSG00000242125	6826.23055794197	1.24639628570677	0.370115316631116	3.36758904508947	0.000758285345062227	2.4235768191875	n.s.
ENSG00000200087	3511.36726152559	5.69928615283876	0.436488552154838	13.0571262973628	5.7871373939175e-39	35.0987599910877	Up_Mitosis
ENSG00000231468	106.899460877672	2.95504799805074	0.663595376058195	4.45308708388528	8.46444038786414e-06	4.01820181145482	Up_Mitosis
ENSG00000279443	93.7907348227786	0.241168046512317	0.5515884642646	0.437224601558432	0.661948469779484	0.118380356351314	n.s.
ENSG00000180098	1317.92280977821	0.557413725759269	0.35185137435781	1.58423063367778	0.113141244530002	0.688844793721818	n.s.
ENSG00000188060	44.0670260887229	0.965471190780445	0.682529852016952	1.41454793211955	0.157201084264664	0.579739116858907	n.s.
ENSG00000117266	10937.6632735727	-0.458849953063159	0.439392045079596	-1.04428370563704	0.296354149363331	0.371061522714125	n.s.
ENSG00000174567	65.5786833319748	-1.88056407360395	0.694708639224134	-2.70698242029091	0.00678978527211964	1.65679761373471	n.s.
ENSG00000219133	46.3171147533093	0.578401826561035	0.692850110712335	0.834815232931647	0.403821747735587	0.271283729990378	n.s.
ENSG00000280924	34.9454870640036	3.57150075916735	0.948106283747421	3.76698353379842	0.000165231894314812	2.9579184934115	Up_Mitosis
ENSG00000236779	50.3606363971978	5.771582799041	1.03666341789973	5.56746066214447	2.58478405628749e-08	6.1606067471508	Up_Mitosis
ENSG00000240219	8.59541714745741	-6.47326935032199	2.04963909759033	-3.15824837549807	0.00158720264439321	2.16182188612404	Up_G1/S
ENSG00000236636	2.81785685027939	0.564058808008452	2.61378347632982	0.215801658062543	0.829142355824417	0	n.s.
ENSG00000287525	2.87564252987335	2.41965000529473	2.49224989943669	0.970869737357249	0.331613149801353	0	n.s.
ENSG00000174842	413.299989839992	-1.66750757310088	0.705550053425426	-2.36341499090699	0.0181073803663525	1.3150172430563	n.s.
ENSG00000122484	1454.20295716381	-1.43239896458755	0.592765860625543	-2.41646670251209	0.0156719595557521	1.36485328484597	n.s.
ENSG00000201317	3.26039247657678	2.63070116415246	2.93213737994154	0.897195739240878	0.369614478384777	0	n.s.
ENSG00000225505	19.9219062286229	2.17197838019619	1.05249060354077	2.0636558396714	0.039050359160379	1.05175772492447	n.s.
ENSG00000223896	5.69026049856841	6.09225019621384	2.32123012256154	2.62457829449968	0.00867563438251254	0	n.s.
ENSG00000162722	4076.44515436748	-0.939558628032806	0.495122238489975	-1.8976296255613	0.0577448889732041	0.917234287042132	n.s.
ENSG00000238243	161.675063764702	0.449772546230174	0.596152358846493	0.754459056574812	0.450573621614226	0.237019336548724	n.s.
ENSG00000121903	820.947012624229	-0.0442621955053002	0.367718066883196	-0.120369923296045	0.904190115874638	0.0282953456717449	n.s.
ENSG00000270620	25.4810107346481	8.25841131726322	1.69451491514106	4.87361382509621	1.09575085938773e-06	4.75915521195106	Up_Mitosis
ENSG00000116809	1415.86945180843	0.462613855191185	0.348343921657313	1.32803768468303	0.184165657851865	0.52584899744851	n.s.
ENSG00000234607	9.46523677390122	2.88442918060897	1.46532757023978	1.96845349749134	0.0490158816626215	0.973977047889327	n.s.
ENSG00000186510	2.48970470128303	-4.68561218013033	2.96807909918596	-1.57866823071374	0.114412175439755	0	n.s.
ENSG00000185519	35.1742705048617	0.0621849031039976	0.849981031759099	0.0731603421494022	0.94167852416182	0.0166887139430179	n.s.
ENSG00000177462	16.5107578237308	-0.696784891061165	1.17430220665878	-0.593360795125913	0.552939720358893	0.172821092604422	n.s.
ENSG00000142634	4077.86262590063	1.63048392665799	0.360214708328882	4.52642240574289	5.9990611980652e-06	4.14379544679609	n.s.
ENSG00000160062	172.730130849957	-1.50463461845316	0.530929019122506	-2.83396567951767	0.00459742692383385	1.79344669851418	n.s.
ENSG00000176261	801.21158323435	-0.407907020391773	0.380166597081135	-1.07296912333599	0.28328496995629	0.385464865131076	n.s.
ENSG00000213281	4086.63179847388	-0.542141722583067	0.391430478013699	-1.38502685159865	0.166044256954513	0.56063361130998	n.s.
ENSG00000201900	10.5871052459991	1.87721875183128	1.28568067654585	1.46009719682081	0.144263362925628	0.607851225008294	n.s.
ENSG00000052723	1373.96826720471	-1.75272371301896	0.394973238169439	-4.43757587512059	9.09776569290149e-06	3.9939377656376	n.s.
ENSG00000163554	11.0802996480797	7.05839229991983	2.5322606760904	2.78738771508208	0.00531348646046725	1.74323220328906	n.s.
ENSG00000132485	4712.94551738175	-2.13983774974817	0.624334262962901	-3.42739118560169	0.000609410486159313	2.4996912292482	Up_G1/S(mH2A1)
ENSG00000207721	32.3440978975559	-4.85191482770596	1.12970301934194	-4.29485868819953	1.74804645450476e-05	3.75539138155716	Up_G1/S
ENSG00000143418	10156.2886153784	1.03858634970574	0.337631988928352	3.07608989599069	0.00209734600748651	2.06581218654382	n.s.
ENSG00000143412	265.883144776625	-1.88549199721305	0.439382644715541	-4.29123002442149	1.77686137217692e-05	3.7494779435216	n.s.
ENSG00000143363	1122.42903472945	0.500909756583023	0.401365396928133	1.24801430421446	0.212025818868486	0.479479268754526	n.s.
ENSG00000163141	112.320192649728	0.0856419357179213	0.566458755022429	0.151188299163158	0.879827180111528	0.0350580266940185	n.s.
ENSG00000143443	283.421838471872	0.241249506044201	0.39831460831572	0.60567576736472	0.544730078565258	0.177351527381289	n.s.
ENSG00000197622	9133.47380564829	0.934562265951709	0.394091585164906	2.37143420750952	0.0177192010514483	1.32194356747026	n.s.
ENSG00000213190	1138.49426365487	-1.70811359277056	0.384171279719192	-4.4462292809059	8.73906749367007e-06	4.00763437951675	n.s.
ENSG00000162783	6009.00146597686	-0.0389325514569623	0.382171846237631	-0.101871845977776	0.918858397330758	0.0237742432583514	n.s.
ENSG00000160785	2568.35200913033	0.708988984993554	0.376289879262	1.88415640193156	0.0595438228762791	0.906136588903716	n.s.
ENSG00000091483	3937.10290457966	0.0670149022622405	0.413283505677373	0.16215237564926	0.871185862100663	0.0378809287378058	n.s.
ENSG00000117009	16.77259473497	-1.8585455051774	1.44818652811507	-1.28336058173144	0.199365777158204	0.49956096333698	n.s.
ENSG00000054277	394.23991204041	-1.83090370155877	0.417786355664275	-4.38239228432354	1.17383205700816e-05	3.89925169687643	n.s.
ENSG00000203668	1049.17853282856	-1.81667752125002	0.657732457924665	-2.76203112582	0.00574430019361934	1.71622455178143	n.s.
ENSG00000197785	2847.56628828406	1.47015069236935	0.364048850496012	4.03833356530666	5.38322676942773e-05	3.3561361822299	n.s.
ENSG00000160075	6236.14504546509	0.109807597525051	0.367938935637514	0.298439732492001	0.765367567754445	0.0753815962696126	n.s.
ENSG00000197530	3033.48461876357	0.572564237858766	0.352327172226143	1.62509247935967	0.104142855129395	0.716878568105606	n.s.
ENSG00000116128	1104.06500070768	0.233779374736794	0.445765102179853	0.524445214741083	0.599968915230896	0.147693397837389	n.s.
ENSG00000174371	933.557653287282	-1.16214148487799	0.437608347511631	-2.65566571452822	0.00791520332896696	1.60243492426543	n.s.
ENSG00000197769	9.25450127705206	-1.44971232657926	1.67175548374586	-0.867179644795261	0.385843587355309	0.285412513589062	n.s.
ENSG00000152763	152.263236368294	-0.729809147336751	0.554417076917005	-1.31635401888243	0.188055247832602	0.518999671311773	n.s.
ENSG00000118473	32.5047371917709	-4.90301628522214	1.0364211102736	-4.73071827331633	2.23726826992793e-06	4.50377101649565	Up_G1/S
ENSG00000143815	5875.08673973481	1.03022122397249	0.515811870830851	1.99728095112089	0.045794671471087	0.996722931337602	n.s.
ENSG00000185842	654.639925802102	0.785494392062916	0.394700328081246	1.99010321547346	0.0465795666780836	0.991333622244085	n.s.
ENSG00000222046	61.9351036043576	1.24961469038539	0.593033128922779	2.10715831787553	0.0351038586440847	1.08791544466184	n.s.
ENSG00000143479	2489.98377525814	0.474878050812833	0.364288431018341	1.30357708446943	0.192377818083162	0.511409401608741	n.s.
ENSG00000120337	5.42161202165907	-5.80842549161445	2.95089061352398	-1.96836353912759	0.0490262239342589	0	n.s.
ENSG00000212916	90.7268553354404	-1.94641423756792	0.815208220778003	-2.38762832360834	0.0169574815957871	1.33735195771399	n.s.
ENSG00000117600	6.4415302402263	-3.43012791581563	1.9110624256064	-1.79488009907746	0.0726728053076944	0	n.s.
ENSG00000254685	462.226522257937	-2.18948893852326	0.611046265270831	-3.58318029740813	0.000339436143284343	2.70398009633498	Up_G1/S
ENSG00000196418	756.245693923297	1.86972245263442	0.368909518923896	5.0682412806489	4.01508248446572e-07	5.12749401894101	n.s.
ENSG00000263513	86.6805722494305	-0.131591248186055	0.671439393511797	-0.195983806517219	0.844622840737526	0.0467510091379464	n.s.
ENSG00000226029	46.3934312112206	-0.0402641955657974	0.722705294534986	-0.0557131598042391	0.955570315778861	0.0123280604825895	n.s.
ENSG00000206652	44.284635968738	6.59927049489491	1.26457600355264	5.21856375287468	1.80315912963638e-07	5.42391035738647	Up_Mitosis
ENSG00000207513	40.723055964518	7.48504155480384	1.64224332156129	4.55781518885263	5.16884879395381e-06	4.19510482386168	Up_Mitosis
ENSG00000283572	6.08264447768625	6.19384214426575	2.29533686169326	2.69844581317645	0.00696640781100065	0	n.s.
ENSG00000226286	19.0107970852784	4.3245632447165	1.22318719799598	3.53548766027121	0.000407023254515277	2.64021634546859	Up_Mitosis
ENSG00000279839	72.4441826501067	3.76115863239242	0.740794847276161	5.07719329612224	3.83051129561295e-07	5.146464530812	Up_Mitosis
ENSG00000231978	4.14744369554749	5.63964638988635	2.50561003537198	2.2508077116035	0.0243977189077832	0	n.s.
ENSG00000187942	105.199101642956	1.50666648368667	0.676914628218709	2.22578508556011	0.0260285802894725	1.18893996582305	n.s.
ENSG00000142798	47312.4034415787	1.57649377341173	0.347499362714342	4.53668104913237	5.71464321073094e-06	4.16185322822508	n.s.
ENSG00000232037	21.1292144401944	3.22999949231835	1.12162246127665	2.87975642770376	0.00397982507525725	1.84299661757404	n.s.
ENSG00000218510	45.6640965656205	-0.25923892551053	0.658703558983686	-0.393559321146693	0.69390641926302	0.104718221454572	n.s.
ENSG00000285752	14.2647395185958	-0.894540615800301	1.05581056824801	-0.847254841637631	0.396853091415487	0.276773159767762	n.s.
ENSG00000230068	7.7386568761213	0.887125401030229	1.38089149293713	0.64242947803475	0.520594364967278	0.191318049942484	n.s.
ENSG00000162552	55.7282547680604	-0.203749948823741	0.725200180711987	-0.280956836805672	0.778743506090754	0.0700275179858209	n.s.
ENSG00000196550	171.627863414532	0.121969525419423	0.471614303004085	0.258621345117191	0.795927412399296	0.0635765945627556	n.s.
ENSG00000266028	3393.21741013801	0.240576583532522	0.360308726722137	0.66769568897522	0.50432786241625	0.201258561384119	n.s.
ENSG00000263528	314.04563675093	-0.028788960077008	0.423198838208837	-0.0680270300335784	0.945764117264214	0.0154327796909635	n.s.
ENSG00000162888	19.121355738333	3.99031783470594	1.11618011834965	3.57497662707511	0.00035025918527462	2.69336768029458	Up_Mitosis
ENSG00000261000	2.48970470128303	-4.68561218013033	2.96807909918596	-1.57866823071374	0.114412175439755	0	n.s.
ENSG00000266094	166.451948572741	-0.262503850353859	0.454685739431086	-0.577330291207968	0.563716354751503	0.167068000688842	n.s.
ENSG00000279946	2.9833503453068	2.48970249892958	2.49575705346714	0.997574060933073	0.318485944370199	0	n.s.
ENSG00000143486	3915.44289810691	0.471528743284363	0.351297773005921	1.34224802864439	0.179515588399082	0.534427806854763	n.s.
ENSG00000058453	1033.49333056417	0.132174540560705	0.37033177138962	0.356908455530937	0.721160339417574	0.0928984055413874	n.s.
ENSG00000207389	145.852580431249	10.7754970976418	1.62272762423563	6.64036091868313	3.1291597807749e-11	8.76046656877362	Up_Mitosis
ENSG00000143494	31.1227181609834	-2.95374843339964	0.947947683086579	-3.1159403478703	0.00183359359716219	2.112743984627	Up_G1/S
ENSG00000215883	274.84926040074	-0.721256756509416	0.461330335957618	-1.56342798271059	0.117951962604327	0.675339048599774	n.s.
ENSG00000162650	467.867050971548	0.800877295808545	0.374517806973236	2.13842247523834	0.0324824699607046	1.11510973841064	n.s.
ENSG00000120334	991.845682116325	0.278833272972666	0.361118490889566	0.77213789935209	0.440032757435981	0.243965516082046	n.s.
ENSG00000162714	3138.7188056914	1.50250373750385	0.364050700143788	4.12718266139967	3.67234689181494e-05	3.49217973852829	n.s.
ENSG00000152061	761.80096819353	-1.17320845643686	0.458146177060931	-2.56077320990245	0.0104439508741051	1.50523479438902	n.s.
ENSG00000177414	3.09048002611737	-0.951325627537824	2.03634334345682	-0.467173490460057	0.64037575839363	0	n.s.
ENSG00000134256	5.19803227507387	0.634713464621236	1.62692663889348	0.390130353420806	0.696440158841628	0	n.s.
ENSG00000273213	62.284471572928	-0.782882864720706	0.68846493483718	-1.13714268527831	0.255478642209955	0.419012066350074	n.s.
ENSG00000135838	20.3191279971777	-0.593385429282885	1.15148703649527	-0.515320981023759	0.606328739956548	0.14451018503158	n.s.
ENSG00000180198	6096.74533561183	0.570919791808359	0.375015891052236	1.52238826521843	0.127911823413634	0.648144182657402	n.s.
ENSG00000143536	29.1601409089264	-3.41180351694452	1.15249800040223	-2.96035525940502	0.0030728447393333	1.9344115414591	n.s.
ENSG00000116863	2675.53031714102	1.17378394374477	0.336640372056709	3.48675928728787	0.000488911194043068	2.57597176701595	n.s.
ENSG00000171812	1348.44779879633	-2.29397094888264	0.832794177227153	-2.75454729585235	0.0058773394640191	1.70805617355971	n.s.
ENSG00000054116	3955.1040774191	-0.210369765194352	0.338614672344284	-0.621265947331604	0.534424655047163	0.183330155600662	n.s.
ENSG00000116871	20145.2442982968	1.18547224622651	0.374536902489489	3.16516807381825	0.00154993391580854	2.16990996620408	n.s.
ENSG00000231849	8.21960036435428	4.10371847143232	1.75625477179027	2.33663050335751	0.019458404968804	1.2900989307242	n.s.
ENSG00000160094	948.24687522172	0.589294451030226	0.438487252304252	1.34392607295533	0.17897229384902	0.535262565270599	n.s.
ENSG00000270115	9.19425274919558	2.0312660664574	1.37619165383424	1.47600522121904	0.139942490584845	0.61750125923288	n.s.
ENSG00000284154	75.4439490793337	3.04652091669828	0.588421735687102	5.17744456387365	2.24945753321746e-07	5.3444401221172	Up_Mitosis
ENSG00000222112	60.459202775235	0.931770284031879	0.684071310386496	1.36209525218275	0.173167826489696	0.546453830145403	n.s.
ENSG00000197956	18985.8046723506	0.556463949533474	0.382850932395133	1.4534741917754	0.146092140259803	0.604075474925071	n.s.
ENSG00000196154	50.3308925088164	-1.42810789894009	0.795493629514013	-1.79524743625232	0.0726142857010891	0.838039712223366	n.s.
ENSG00000188015	66.408118032994	0.291427083024292	0.65994662376724	0.441591899297414	0.658784546972623	0.119916423223673	n.s.
ENSG00000196754	497.57184666392	0.359102596464818	0.394729119223994	0.909744376525314	0.362957335169998	0.305404931727101	n.s.
ENSG00000285867	78.9247146254285	-0.829254336359793	0.623590799074983	-1.32980527870181	0.183582436270979	0.526779646433459	n.s.
ENSG00000188643	4933.28942293126	0.53009066838374	0.55162893609179	0.960955152460556	0.336574717912248	0.329996050485996	n.s.
ENSG00000160678	28.9913058590497	-0.828543363287704	0.779272595370697	-1.06322661442184	0.287679195703002	0.380838213908023	n.s.
ENSG00000143553	963.719730412507	-0.79116894548751	0.399517763845977	-1.98030980618054	0.0476687275892352	0.983836129166	n.s.
ENSG00000286379	44.5136793304936	-0.0140311582654358	0.888825577857476	-0.0157861774176864	0.987404975886972	0.00342922681633132	n.s.
ENSG00000196182	2331.17566321365	1.19400278004218	0.395762217301217	3.01697010943673	0.00255314986144228	1.9980603885445	n.s.
ENSG00000181817	1383.29276113625	0.517272042597367	0.381666081937949	1.35530000457695	0.175321993560587	0.542312461194048	n.s.
ENSG00000116885	276.546261485142	0.375503057936946	0.403161329858834	0.931396515802812	0.351648492514603	0.316064005907075	n.s.
ENSG00000201448	3.40814730507816	2.70943682162718	2.88053954586942	0.94060045990773	0.346909646142814	0	n.s.
ENSG00000116898	2798.99033429939	0.267706737039334	0.350168738019673	0.764507815727094	0.444564680886423	0.241020568806747	n.s.
ENSG00000243155	13.7497833192573	-2.36049243468222	1.4751667516654	-1.60015295356767	0.109564656076075	0.699644038398372	n.s.
ENSG00000251520	9.05939019444696	1.40072071557681	1.29364435528646	1.08277109535768	0.278910038288429	0.390386107024126	n.s.
ENSG00000270711	4.41041347921703	0.525012584461848	1.73619042392785	0.302393434053214	0.76235215947442	0	n.s.
ENSG00000135823	1935.7444751968	-1.28844385324154	0.360591718937168	-3.57313766671953	0.000352729199052004	2.69138454935231	n.s.
ENSG00000153029	2546.60980106179	-0.904848303609982	0.382398274286137	-2.36624578209501	0.0179695104885906	1.31747555689616	n.s.
ENSG00000117500	8207.66302451601	-1.8109771156076	0.617417659197333	-2.93314758434662	0.00335544348308923	1.90235307853894	n.s.
ENSG00000237003	8.8890264747421	4.2240480269625	1.7486555315421	2.41559755524715	0.0157094136395789	1.36392522629254	n.s.
ENSG00000225297	4.52998416453492	3.17626831285845	2.14850420787063	1.47836262141019	0.139310744575605	0	n.s.
ENSG00000229567	5.53426191769087	-1.20679273230691	1.97858600058289	-0.609926852788501	0.541910263507535	0	n.s.
ENSG00000122483	948.087193875409	0.126887568424269	0.43061350744684	0.29466694896916	0.76824831358188	0.074236105839351	n.s.
ENSG00000274386	3.16580647353842	-5.03228375529176	2.76164713564746	-1.82220374584965	0.0684240764338149	0	n.s.
ENSG00000177868	126.10761485792	-1.84493956049814	0.484497435145698	-3.80794494803329	0.000140126457472594	3.0182239281238	n.s.
ENSG00000120370	727.432820783137	-1.50443947082983	0.486803898491587	-3.09044252827781	0.00199858478618544	2.08168693591682	n.s.
ENSG00000266802	6.87106313876907	4.87787303618839	2.10329199944663	2.31916112335888	0.0203863015577377	0	n.s.
ENSG00000229010	3.22576221016803	2.61195516049105	2.54758721498335	1.02526623823872	0.305237581514213	0	n.s.
ENSG00000252578	5.6195903532609	3.51498126020634	1.83324924420384	1.91735044829262	0.0551934248747699	0	n.s.
ENSG00000004487	5607.60942482468	0.247095657340632	0.332647369710195	0.74281560547406	0.457593326109532	0.231841769072715	n.s.
ENSG00000163207	38.912728101962	-3.83110700271676	1.18453634763986	-3.23426715469735	0.00121955318915291	2.25619683677581	Up_G1/S
ENSG00000142661	14.3578687077269	-0.478947960619995	1.31565762893341	-0.364036927303248	0.715830434503154	0.0952434478958719	n.s.
ENSG00000142677	21.1627040261336	2.76702386087422	1.31887930232058	2.09801143744209	0.0359041350317823	1.07991145423591	n.s.
ENSG00000185436	650.748413145304	1.6096691125225	0.439079142012807	3.66601133714421	0.00024636300783495	2.81614339937387	n.s.
ENSG00000163435	69.8780011642739	-3.70349868274227	1.02955004349781	-3.59720122992755	0.00032165963467731	2.72281102041642	Up_G1/S
ENSG00000116991	64.3326453972783	-1.50077037822278	0.597737906087838	-2.51074988374961	0.0120475022449882	1.45529980327054	n.s.
ENSG00000116350	4540.1773912293	-1.04798641706471	0.339272909191232	-3.08891865125018	0.00200886436659844	2.07998317665364	n.s.
ENSG00000117501	3.96627812246766	-0.738496284431546	2.18616448994913	-0.33780453750245	0.73551049026426	0	n.s.
ENSG00000187800	1976.44859662418	2.01734175666736	0.369345810264352	5.46193215302344	4.70980091733226e-08	5.93349125831362	Up_Mitosis
ENSG00000237842	61.8585490317699	0.590820895583673	0.69363030948363	0.851780678418605	0.394335832238253	0.278721503788888	n.s.
ENSG00000224520	10.7854552101885	-1.63029390067522	1.21753516293824	-1.33901175941472	0.180566844707258	0.5324691855152	n.s.
ENSG00000117036	1107.9763015969	-0.471535830427686	0.357321348811932	-1.31964079950865	0.186954974155242	0.520772069380873	n.s.
ENSG00000121904	248.407418022078	-0.403383458301816	2.02560595706143	-0.199142116903629	0.842151576435642	0.0473270676206782	n.s.
ENSG00000163346	4603.42146475996	-2.00090690656458	0.357542471142154	-5.59627755598592	2.19002996425354e-08	6.22028626074883	Up_G1/S(mH2A1)
ENSG00000163348	2355.42358711809	-0.0250619448799403	0.374211743307914	-0.0669726306780237	0.946603491821837	0.0151078721831031	n.s.
ENSG00000271380	4.04740152516959	1.36450590817404	1.8293557289265	0.745894243857511	0.455731302682821	0	n.s.
ENSG00000160691	19299.4118896985	0.181123356904081	0.394414954653675	0.459220307868702	0.646075968689012	0.125368047979651	n.s.
ENSG00000173207	4015.17005704293	1.32522210361669	0.365203137524997	3.62872595399316	0.000284823394760472	2.76672060382773	n.s.
ENSG00000264349	20.6181462903846	0.960896738612141	1.09725312323701	0.875729326499789	0.381177198495697	0.289429562410614	n.s.
ENSG00000160688	1916.85200163105	0.775998480206866	0.395287535924529	1.9631240797712	0.0496317582028907	0.969688770534318	n.s.
ENSG00000160685	3163.25494775804	0.203053282178098	0.386763902930321	0.525005773909257	0.599579177115021	0.147835231744734	n.s.
ENSG00000163354	4.17265010843014	-1.23933179492439	2.12972559255272	-0.581920881853569	0.560619974245091	0	n.s.
ENSG00000143537	25225.7770682453	0.709298859790654	0.380070528630927	1.86622957151047	0.0620092534561153	0.892404503499553	n.s.
ENSG00000014914	682.222752171904	-0.30623208704011	0.467537513081013	-0.65498933983303	0.512474617533175	0.196363462308777	n.s.
ENSG00000264522	2535.76941622732	-0.0851888971122621	0.33668535955767	-0.253022279389224	0.800250996781487	0.061972229889379	n.s.
ENSG00000223945	4.00533515234763	-0.0370016591671776	2.23218774232658	-0.0165764099791226	0.986774544082887	0	n.s.
ENSG00000215784	120.283317452536	-0.286172645784646	0.488005590482596	-0.586412638227454	0.557598253380983	0.170352386548873	n.s.
ENSG00000223612	26.1512202988863	0.806735738355824	0.886028364787036	0.910507801349825	0.362554769373749	0.305768228364105	n.s.
ENSG00000198483	11.8791945758617	-2.78994393797925	1.52755277462889	-1.82641410779215	0.0677879084004848	0.861821381373422	n.s.
ENSG00000143127	85.3031043594176	0.117296424499699	0.603952670373908	0.19421459702642	0.846007853707348	0.0462868068679723	n.s.
ENSG00000131779	1179.00344870783	-0.358184773915494	0.360762484044739	-0.992854827640766	0.320780706272297	0.34588140578839	n.s.
ENSG00000271601	2987.89338922308	0.825666250997606	0.368237082656453	2.24221375273036	0.0249475607320379	1.20302578315142	n.s.
ENSG00000272031	252.133890078618	-0.552579074495022	0.535391614238106	-1.03210259518423	0.302024058249386	0.365400041841373	n.s.
ENSG00000121851	334.382529609956	-2.68619428052381	0.432433979120337	-6.21180205586088	5.23803851344024e-10	7.65310247214887	Up_G1/S
ENSG00000265972	3939.88605266585	0.276109468137499	0.351687982790814	0.785097818658564	0.432396218580796	0.249647939803974	n.s.
ENSG00000235105	165.198969331413	-1.34882238224554	0.486196624622083	-2.77423230425338	0.00553321513014561	1.72923890399146	n.s.
ENSG00000186094	3.61314129119177	-1.16540312706963	2.26231162634339	-0.515138194711613	0.606456454246537	0	n.s.
ENSG00000162373	78.6407997288892	-0.190022455877419	0.787979799663287	-0.241151430479078	0.809437752956318	0.058678227490273	n.s.
ENSG00000185483	609.478181801634	-1.22059806729319	0.442381655791626	-2.75915163143231	0.00579516384512926	1.71298939408909	n.s.
ENSG00000233328	506.753643750696	1.52997977088794	0.405153304128316	3.7762983919869	0.000159176286573535	2.97136400951146	n.s.
ENSG00000117533	917.435886984132	-1.00387227482625	0.472557517672834	-2.12433881016207	0.0336418226523909	1.10265856152848	n.s.
ENSG00000227212	7.19303031582366	0.168249714161841	1.47757337159318	0.113868940383263	0.909341687369312	0.0266339502405737	n.s.
ENSG00000286219	173.521953726598	-0.562240651398177	0.536030456550602	-1.04889683884054	0.294225600606328	0.373511986319851	n.s.
ENSG00000273062	5.61535370775166	1.65014670602107	2.07691723524864	0.794517315382345	0.426894332699947	0	n.s.
ENSG00000116191	1426.50348135653	-1.39294774664317	0.512564729677409	-2.71760358446794	0.00657565688611828	1.66821099457355	n.s.
ENSG00000228196	5.95585941655826	-0.869105497568552	1.52307987473035	-0.570623715793251	0.568254738929286	0	n.s.
ENSG00000116194	11.5772790116112	1.54974086330731	1.50432265661787	1.03019179860759	0.302919978923835	0.364348224697734	n.s.
ENSG00000142621	9.15305727492111	-0.547158030142262	1.28048156917485	-0.427306447288308	0.669156137461437	0.115284525022726	n.s.
ENSG00000075151	7653.90365857482	-2.12420783333329	0.399917994164208	-5.31160854057766	1.08661820492755e-07	5.61490373973699	Up_G1/S(mH2A1)
ENSG00000143772	881.296394646239	1.16349756603399	0.401695632151276	2.89646556474337	0.00377392057727215	1.86192282797568	n.s.
ENSG00000163191	4847.82491295902	-0.258222810194465	0.33567048110688	-0.769274704594133	0.441730250435342	0.242804137011271	n.s.
ENSG00000197915	414.657809211724	0.267426246890702	0.538626151784236	0.496496959913354	0.619543831715744	0.137847697732445	n.s.
ENSG00000266338	1183.73739512332	-0.536843565607187	0.380681744158572	-1.4102162077506	0.158475851459646	0.577023165770413	n.s.
ENSG00000060642	902.224014225382	-0.0543955611976495	0.366236963511287	-0.148525590306706	0.881927991778899	0.0346751253632183	n.s.
ENSG00000204160	2439.41475076031	1.40189442537748	0.372491415745803	3.76356169865177	0.000167510374004227	2.95275886048662	n.s.
ENSG00000175793	21.9827128955218	-2.12767792858641	1.274498752586	-1.66942331192501	0.0950335168380438	0.74741035215646	n.s.
ENSG00000142751	2604.3719659188	0.130091841593764	0.362521521475024	0.358852740837143	0.719705255307648	0.0935434975515361	n.s.
ENSG00000198746	494.303405641226	0.906891353540817	0.402913347361039	2.25083472533407	0.0243960072611591	1.21079929137242	n.s.
ENSG00000090273	8833.40476374075	-0.757222739707953	0.3715742734794	-2.03787719913266	0.041562215376423	1.03051420494879	n.s.
ENSG00000131910	4.32322416191154	0.172421463871217	1.81077518633031	0.0952196966099605	0.924140325436482	0	n.s.
ENSG00000130695	1373.38412733663	1.48762947522642	0.377164678251289	3.94424388339801	8.00521575057607e-05	3.21657779625392	n.s.
ENSG00000270733	15.6811756885252	3.15586416320797	1.15541957387976	2.73135771156355	0.00630739704084374	1.68274466147749	n.s.
ENSG00000223583	15.6880020476744	3.68535959786954	1.4105835533762	2.61264892040511	0.00898435410352497	1.55767995288844	n.s.
ENSG00000158062	1193.05556356835	0.399540626221309	0.37321237756576	1.07054495037724	0.284374087231637	0.384399715714163	n.s.
ENSG00000158615	2949.88173065081	-0.147019880029989	0.427470016923393	-0.343930273959628	0.730898723828226	0.0890115592514589	n.s.
ENSG00000174332	131.022483615273	-1.18262764571882	0.47554337638973	-2.48689752488446	0.0128862511632086	1.43188580394219	n.s.
ENSG00000058804	4403.2863456919	0.795565671445868	0.463057280254635	1.71807183553703	0.0857835132843143	0.782391655532232	n.s.
ENSG00000201003	4.96446612911586	2.65610934182485	1.8137187312857	1.46445493229372	0.143069688337003	0	n.s.
ENSG00000182901	127.364715562667	-1.80485746676389	0.75917031482884	-2.37740785105752	0.0174347986161633	1.32727056725284	n.s.
ENSG00000189266	4642.78846107124	-2.23194271574144	0.482314216113008	-4.6275698314032	3.69981498911399e-06	4.31681049870622	Up_G1/S(mH2A1)
ENSG00000188529	6065.76873384533	-1.0988602834358	0.415992559532552	-2.6415383118164	0.0082530472445638	1.58818549111394	n.s.
ENSG00000158055	16.6224567221662	1.84641299197721	1.04154696256416	1.772760190699	0.0762684525355352	0.821410083814814	n.s.
ENSG00000010165	2829.05542777371	-0.0040380511253873	0.339761593200467	-0.0118849546452555	0.990517401422802	0.0023183967655555	n.s.
ENSG00000197959	116.743322792887	-2.99007086079152	0.55589636773856	-5.37882784331802	7.49723569529399e-08	5.75717463166445	Up_G1/S
ENSG00000135845	688.838549359212	-0.852635238686781	0.368293986219973	-2.31509411119606	0.0206077822367231	1.27030076420924	n.s.
ENSG00000203666	181.297537513239	-1.17249152384244	0.43738603999801	-2.68067888917482	0.00734729819206196	1.62862769330137	n.s.
ENSG00000168148	3.51287739021075	-0.449723629034204	2.30954201177645	-0.194724160349128	0.845608896725451	0	n.s.
ENSG00000198691	70.8558705222957	1.04800863281061	0.647791523745225	1.61781776141732	0.105701877481482	0.711655723808375	n.s.
ENSG00000085433	1180.39829017679	-1.54736917896972	0.434789615689899	-3.55889175622203	0.000372422970593796	2.67197905204572	n.s.
ENSG00000143811	1701.47324108963	0.668495310161666	0.349092852001588	1.91494986599905	0.055498897505369	0.931270278123277	n.s.
ENSG00000078618	4872.73342510999	-1.61790096981704	0.468028812387282	-3.4568405341641	0.000546548169789156	2.53626584361349	n.s.
ENSG00000185104	2376.08524364734	-0.36232305952088	0.347539954660274	-1.04253641822293	0.297163050087473	0.370471934702698	n.s.
ENSG00000117523	8085.88372190842	-0.653461811220825	0.525749162841882	-1.24291555252053	0.213898953955841	0.476637555610351	n.s.
ENSG00000085552	31.3649410906904	2.93778167686106	1.06173416799339	2.76696537176842	0.00565807647951154	1.72127261905196	n.s.
ENSG00000143374	3230.80396082246	0.674360156504913	0.338359854143319	1.99302650195396	0.0462585451521988	0.993407398644368	n.s.
ENSG00000182134	759.579287058098	-0.459424994192544	0.413397845584419	-1.11133862718384	0.266422618694407	0.405330639275309	n.s.
ENSG00000263956	422.613639731732	-1.73729821095199	0.407129831501567	-4.26718475662794	1.97955211417779e-05	3.71329805375606	n.s.
ENSG00000134250	48491.4824651664	1.78985980475944	0.415693791240714	4.30571695434101	1.66445769821322e-05	3.77297837569021	n.s.
ENSG00000132849	1075.5228431909	-0.994567917087973	0.389999962429974	-2.55017439204639	0.010766904619588	1.49477253059696	n.s.
ENSG00000175206	11.5112257477369	1.25863554137003	1.15517727727198	1.08956050827313	0.275906787215709	0.393820200045844	n.s.
ENSG00000170498	3.6224066666993	-5.22657142188928	2.61759174534274	-1.9967099266677	0.0458567031577936	0	n.s.
ENSG00000086015	6606.06481739181	1.51429574010683	0.360146916232061	4.20466113093439	2.61473608953411e-05	3.61424100112005	n.s.
ENSG00000162409	1563.05643989807	-1.26711061559267	0.513305683785017	-2.46853026494707	0.0135669179028194	1.41537885656071	n.s.
ENSG00000196189	213.147532797077	-1.25638050417813	0.479454073782747	-2.62043973110015	0.00878164508781537	1.56564178145176	n.s.
ENSG00000221978	5860.48815294468	-0.415138058300383	0.347478187186979	-1.19471688758695	0.232197662111394	0.449940077074066	n.s.
ENSG00000175707	8.42898950129797	3.06071823811604	1.80513018908441	1.69556647859758	0.0899680105614696	0.766461637589997	n.s.
ENSG00000122482	2093.41103251863	-0.477084771829068	0.65476842703373	-0.728631302505506	0.466227225375894	0.225999640697598	n.s.
ENSG00000187961	756.207788317889	-0.185813763125907	0.363313922377357	-0.511441350526917	0.609042046427455	0.143065496387809	n.s.
ENSG00000163462	578.459595542287	-0.40564893157695	0.394157777416328	-1.02915369128562	0.303407459341447	0.363752970773905	n.s.
ENSG00000116604	3853.41007857447	0.924942577550379	0.364602991167086	2.53684857216793	0.0111855325629502	1.48130237986772	n.s.
ENSG00000185499	173.81547784626	-1.44039440783807	0.492601531589743	-2.92405588587915	0.00345502710382255	1.8927975890354	n.s.
ENSG00000116329	9.70829002596987	-0.201470673111496	1.40810157338066	-0.143079644906434	0.886227280540573	0.0336970395763181	n.s.
ENSG00000234383	14.8761504107474	-0.191248665956448	1.03916528570789	-0.184040660890792	0.853981556912193	0.0435231727537974	n.s.
ENSG00000229133	3.7121934783817	1.63078931615623	2.79715132466299	0.583017908890831	0.559881244299112	0	n.s.
ENSG00000011007	3781.89139558791	0.108999172086237	0.37423616501688	0.291257719791247	0.770854221016995	0.0731763310159598	n.s.
ENSG00000117305	2552.16109629493	0.206748230013592	0.345412388899638	0.598554761374422	0.54946983102622	0.174694535382799	n.s.
ENSG00000179163	1671.44881535021	-1.4528694044072	0.409799241936646	-3.54531989259221	0.000392136870989191	2.65316891876545	n.s.
ENSG00000121764	8.91400334898241	2.47733653041313	1.35463009426144	1.82879189005749	0.0674307903685656	0.863755336553152	n.s.
ENSG00000084636	25.1289025119434	0.0335099041266933	0.993551345599687	0.0337274004761852	0.97309452897795	0.00754469435853881	n.s.
ENSG00000143149	6873.73043327355	-0.124482636855037	0.387033569171259	-0.321632661274284	0.747730997430976	0.082102360258684	n.s.
ENSG00000203852	4.85150007234406	5.86709645725242	2.41719211880421	2.42723630099989	0.0152143426881548	0	n.s.
ENSG00000203814	1046.61072475256	6.17969329382626	0.651427846268809	9.48638184446945	2.39192600863402e-21	18.104430863171	Up_Mitosis
ENSG00000270276	12.1081762756271	0.0821204046531966	1.14425541058919	0.071767547606274	0.942786899459008	0.016377512056455	n.s.
ENSG00000143164	2602.74449932703	-1.82153816728036	0.37355904769719	-4.87617199612554	1.08164306371482e-06	4.76352787504073	n.s.
ENSG00000184678	1498.88320739931	1.56564919018772	0.544691329769587	2.87437876209635	0.00404823159245319	1.8369778965545	n.s.
ENSG00000270882	7.3575338276631	1.17696860199982	1.61824966802574	0.727309651443168	0.467036287046041	0.225573287406651	n.s.
ENSG00000122435	623.088085523315	-2.15472107099522	0.564961335067572	-3.81392661276104	0.000136776099365002	3.02705710544136	Up_G1/S(mH2A1)
ENSG00000203811	12.9001585823706	7.27704833117036	1.88563942474044	3.85919398782833	0.000113761610039301	3.09470552072608	Up_Mitosis
ENSG00000120341	3.68297995863214	1.62370109165935	1.99104793168003	0.815500755066849	0.414785732542039	0	n.s.
ENSG00000227288	4.36449066950751	1.50902333162269	1.87029448180744	0.806837290224148	0.419760231860357	0	n.s.
ENSG00000117114	905.489662273765	-2.17908523364146	0.435578917076822	-5.00273348458953	5.65230595209533e-07	5.00153684116585	Up_G1/S
ENSG00000184908	3.89686689236855	-3.74989865659756	2.5037250246599	-1.49772783339374	0.134203977280751	0	n.s.
ENSG00000117013	162.520761874255	-0.113492546725536	0.552067737941353	-0.20557721258762	0.837121179041136	0.0490041230073485	n.s.
ENSG00000179862	108.006688083035	-0.408907552959537	0.696160472837805	-0.58737542407813	0.556951595530567	0.170663685029661	n.s.
ENSG00000281207	111.174037842818	2.38461919375254	0.578935157398116	4.1189745747514	3.80562130048521e-05	3.48134093327534	Up_Mitosis
ENSG00000171790	83.1503436993854	2.41638710568527	0.616763001414814	3.9178535355432	8.93409600025651e-05	3.17989127858567	Up_Mitosis(mH2A1)
ENSG00000174307	2206.09610635783	-0.776890857537335	0.358819315760251	-2.1651310936015	0.0303776473931871	1.13805416427775	n.s.
ENSG00000159176	1336.44170277244	1.20392864765233	0.461161899403452	2.61064205262772	0.00903724303152691	1.55579885724824	n.s.
ENSG00000264802	4.56461443094367	3.18759818652959	2.12066058983126	1.5031156809413	0.132809215827425	0	n.s.
ENSG00000198700	7876.21870496373	0.264811395689249	0.335232379043328	0.789933825738901	0.429566415606129	0.251703131210913	n.s.
ENSG00000277681	2.77419074700544	-1.44176903216854	2.48498210563323	-0.580192923281091	0.561784525354291	0	n.s.
ENSG00000198892	1679.9119597149	-1.0555796622574	0.419725409489463	-2.51492913793654	0.0119056310743597	1.45959196684492	n.s.
ENSG00000186364	95.2080275874698	0.279368182174313	0.56828999267281	0.491594407391153	0.623006097805572	0.136283966127132	n.s.
ENSG00000131788	1696.5885073344	0.379387715567976	0.357235990655822	1.062008659518	0.288231754007848	0.380204435566664	n.s.
ENSG00000265241	1163.51214527556	-2.05105405580298	0.408974044034411	-5.01512036208931	5.30002765402389e-07	5.02624735114624	Up_G1/S(mH2A1)
ENSG00000116489	14626.4118217558	0.092808028724826	0.519484509069765	0.178654083239202	0.85820932528618	0.0420747274580464	n.s.
ENSG00000235299	3.42912485318851	0.614925215744369	2.33722036533201	0.263101085745082	0.792472667116004	0	n.s.
ENSG00000252750	4.0346993693788	1.78763628748225	2.16482015273115	0.825766650974194	0.408936475214493	0	n.s.
ENSG00000155366	13683.2523843623	0.934891038748566	0.381872056796529	2.44817870831198	0.0143580421041134	1.3958177292419	n.s.
ENSG00000184599	7.57983126222452	-3.6896259165464	1.79821390347536	-2.05182815537993	0.0401863660049645	1.042652837015	n.s.
ENSG00000155363	3598.5683528693	0.140663909865139	0.335845668213104	0.418834968494767	0.675336746804033	0.11244259690903	n.s.
ENSG00000120656	1022.65691585428	-0.497810156732279	0.365864606144135	-1.36064037999938	0.173627364144847	0.545572148104651	n.s.
ENSG00000197780	2909.95512162225	-1.92911997002657	0.504420844376847	-3.82442555959354	0.000131077341197755	3.04309449086599	n.s.
ENSG00000136628	8028.02013908134	-0.631790102937847	0.65217798829374	-0.968738771130205	0.332675542890643	0.333904904943813	n.s.
ENSG00000162813	2032.54724041717	-0.809238220989694	0.408539307327343	-1.98080871650691	0.0476127289407226	0.984045960929942	n.s.
ENSG00000067704	6554.8121560848	-0.519038213729605	0.485695028354706	-1.0686504564147	0.285227203709463	0.383470631234972	n.s.
ENSG00000232134	17.0525119232759	1.56728751623553	0.995142477151804	1.57493781264494	0.115270799530635	0.682633363926912	n.s.
ENSG00000118873	3797.67225562252	-0.484261325419484	0.42539705918076	-1.13837487817167	0.254963979453454	0.419623049948327	n.s.
ENSG00000270585	10.3958350115054	2.03463207116385	1.30590312279078	1.55802680585965	0.119226893857712	0.671516499859461	n.s.
ENSG00000218283	355.748109695155	-1.55160507453759	0.396039336947995	-3.91780545461659	8.93587770463255e-05	3.17989127858567	n.s.
ENSG00000143776	1925.83589230081	-1.20026576551764	0.47493962689269	-2.52719650573363	0.0114977150442301	1.47201652453917	n.s.
ENSG00000243173	8.04804876276253	4.07047887131808	1.83816748480757	2.21442219218898	0.0267997496847435	1.17951683287637	n.s.
ENSG00000132196	596.414063145571	-0.43432428058377	0.417021622555381	-1.0414910333003	0.297647712597215	0.369990343510614	n.s.
ENSG00000127603	29622.5939801893	-0.34339075373208	0.371785443992847	-0.923626137818044	0.3556810003539	0.312140079510103	n.s.
ENSG00000185860	199.279118123203	0.313869130059775	0.814411738808812	0.385393671411038	0.699945770644082	0.102047037724868	n.s.
ENSG00000117461	140.58249409698	-2.35628345556805	0.515825330839557	-4.56798709697518	4.92430337704068e-06	4.21174969970909	Up_G1/S
ENSG00000117472	164.387634146842	0.0269540611011051	0.508127610188335	0.0530458502168671	0.957695375924334	0.0116150581146696	n.s.
ENSG00000171357	60.6544797836895	-0.743304420888968	0.712576313965436	-1.04312254887134	0.296891538532842	0.37067094304775	n.s.
ENSG00000085999	1126.62648072291	1.13132932720804	0.386500536415664	2.92710933262804	0.00342128585480761	1.89582263477184	n.s.
ENSG00000085998	8658.01966333852	0.46691063207908	0.372267258432493	1.25423501933826	0.209756594759135	0.483404385896278	n.s.
ENSG00000117475	1536.67279469124	-1.52667471500038	0.634106673383029	-2.40759919282256	0.0160577993496019	1.35624147453346	n.s.
ENSG00000117477	116.0515217727	-4.06658163225618	0.806598314656876	-5.04164409763997	4.61549105489665e-07	5.07603003114303	Up_G1/S
ENSG00000117479	1435.64033012949	0.194661569255996	0.470822056406375	0.413450403623361	0.679276652486001	0.110794404111255	n.s.
ENSG00000234604	5.49135625896255	-0.446582245813124	1.6631135377271	-0.268521803041448	0.788297694510461	0	n.s.
ENSG00000099260	206.610359161349	-7.03450892083709	0.872146187592201	-8.06574519377053	7.27904867512456e-16	12.9936862650447	Up_G1/S
ENSG00000116580	2777.74879099767	0.304094739612127	0.354733898457046	0.857247477432579	0.391308128735001	0.280961989907975	n.s.
ENSG00000127125	1793.45119971332	-0.983561950964472	0.364867599665775	-2.69566810499324	0.00702476216743086	1.6446553869562	n.s.
ENSG00000009307	25139.3305841721	-1.86527564938005	0.492713674511672	-3.78571926429426	0.000153264625215919	2.98434627028575	n.s.
ENSG00000162413	13253.1630754542	1.88803744247443	0.367978558151818	5.13083548116809	2.88458949840089e-07	5.25178088078246	n.s.
ENSG00000116273	2565.07192381995	0.866676861069258	0.373577118803851	2.31994096384771	0.0203440711876015	1.27439046170518	n.s.
ENSG00000117153	1816.78665190064	-1.05903661412804	0.349438094214143	-3.0306844950884	0.00244000066197968	2.01338037889677	n.s.
ENSG00000230280	44.856474153674	0.687798774466272	0.691190524089104	0.995092887554699	0.319691089542051	0.346917094635256	n.s.
ENSG00000159346	6902.13501684091	0.211940131514001	0.409883832685973	0.517073655052837	0.605104743417864	0.145095616652121	n.s.
ENSG00000159348	2357.1334166105	0.0987669062432206	0.364800327822651	0.270742372499283	0.786589184928458	0.0669866067535519	n.s.
ENSG00000163444	2505.36030364449	0.71663953768543	0.371028736221599	1.93149335273431	0.0534220705705955	0.944113579910587	n.s.
ENSG00000133055	18.6314318850824	-1.16913326998354	0.947892160746677	-1.23340324817391	0.217425353747982	0.471469847123508	n.s.
ENSG00000133048	512.230525313056	-1.87785054089879	0.385686400775683	-4.86885339260628	1.12247642856011e-06	4.75089199753428	n.s.
ENSG00000272084	169.257366219555	3.68468278595447	0.525115301245548	7.01690233976154	2.26841043421888e-12	9.78282479383367	Up_Mitosis
ENSG00000127481	28081.0170638049	1.58971464225515	0.328921338769196	4.83311495752682	1.34413116784921e-06	4.68581658984671	n.s.
ENSG00000211454	8.99412898775942	1.38501128893946	1.39190188701287	0.995049508778092	0.319712185798513	0.346917094635256	n.s.
ENSG00000053372	5158.31540952724	1.19718546754531	0.340650817564533	3.51440655890549	0.000440737699589488	2.61280667313669	n.s.
ENSG00000286064	17.7270061843424	0.311194867245324	0.962176234014512	0.323428137428543	0.746371023064335	0.0825819309915023	n.s.
ENSG00000162482	15.6804312678446	0.383843466111751	1.07808736535792	0.356041150694978	0.721809747945066	0.0926399443838615	n.s.
ENSG00000200403	10.0833233279203	4.41085397606817	1.65239803366695	2.66936530194226	0.00759947477380443	1.61699078523587	n.s.
ENSG00000040487	1996.77437062174	1.49422727632498	0.357685672151162	4.17748708618526	2.94747392620075e-05	3.57039109542648	n.s.
ENSG00000235449	8.57154931374328	1.29413561593758	1.3905344549908	0.93067497270044	0.35202171957756	0.315684550681091	n.s.
ENSG00000226148	24.6209951976543	1.82265508800631	0.859326917367108	2.12102641168362	0.0339195798489894	1.10005831187394	n.s.
ENSG00000183155	606.672611009875	-0.829321508765423	0.428682166462374	-1.93458364645596	0.0530414084204289	0.946726439069252	n.s.
ENSG00000143847	2309.38511291084	1.07738909714255	0.492072149577458	2.18949415866698	0.0285609426514505	1.15860324441504	n.s.
ENSG00000143379	1741.91357352629	0.995748310543444	0.343327014941413	2.90029117199928	0.0037281616423954	1.86607040062323	n.s.
ENSG00000253022	3.30486625311593	5.31367049063515	2.74187338124475	1.93797077829424	0.0526267877658675	0	n.s.
ENSG00000007923	4383.1731686613	0.691160264006354	0.371877884960911	1.85856780399567	0.0630884242387049	0.88637551571234	n.s.
ENSG00000116731	1567.2847788906	0.000865443184854069	0.345049495916114	0.00250817113224959	0.997998771075989	0.000427098742558574	n.s.
ENSG00000188672	5.69148002039871	0.370049972617909	2.02301472929617	0.18292005849441	0.854860744028594	0	n.s.
ENSG00000127463	12537.2594238168	1.00045561158621	0.363226723411093	2.75435574285628	0.00588078084067982	1.70793596394378	n.s.
ENSG00000164008	88.1727426093754	-1.34926197340249	0.603983075678848	-2.2339400352998	0.0254870188687185	1.19566206711034	n.s.
ENSG00000162367	2.90523628554686	0.191316813741135	2.09385900616205	0.0913704376360136	0.927198250817775	0	n.s.
ENSG00000163352	5.24715454568736	-0.093195681974166	1.66466919676499	-0.0559845056034416	0.955354150538363	0	n.s.
ENSG00000162704	11605.9242253601	-1.34977107885946	0.425422945776032	-3.17277451125088	0.00150989743262661	2.17981067228122	n.s.
ENSG00000173627	4.76515004094491	0.714486718884962	2.13846215863471	0.334112397546993	0.738294745231117	0	n.s.
ENSG00000116698	3838.70528365907	0.0552923409363064	0.35292653800422	0.156668130566156	0.875506404988636	0.0364390814359507	n.s.
ENSG00000162641	2.71640506741148	-4.81132734890743	2.88051583959274	-1.67030060476518	0.0948599035969956	0	n.s.
ENSG00000121940	1949.44942006537	-0.114792643117784	0.345902504069245	-0.331864157580092	0.739991836108795	0.0853309727899288	n.s.
ENSG00000067606	1179.23950125302	1.02704976113109	0.406789027659964	2.52477252653334	0.0115773200393127	1.46936695340308	n.s.
ENSG00000197429	546.974044556935	-2.11543042152694	0.377699327348033	-5.60083184786207	2.13325597427839e-08	6.22885779877549	Up_G1/S
ENSG00000184588	44.5356550776177	-0.61347437131017	0.652494126377115	-0.940199070781532	0.347115458349205	0.320233798260054	n.s.
ENSG00000163157	68.9589650951054	0.507135764808024	0.647642292499518	0.783049178043605	0.433598233698453	0.248775852654205	n.s.
ENSG00000084070	1638.17047672411	0.661747534523638	0.37272124072848	1.77544894739634	0.0758237880846781	0.823403111287138	n.s.
ENSG00000169885	6.46181919971192	-0.772796241364058	1.47407295115707	-0.524259156073281	0.600098300958778	0	n.s.
ENSG00000164002	151.550321919611	0.451518518937555	0.475388509905938	0.949788456239494	0.342219752634147	0.324865914999668	n.s.
ENSG00000133056	206.304879437584	-0.668232437016328	0.535691630508405	-1.24741996880207	0.212243548366276	0.479211118786619	n.s.
ENSG00000163159	2337.71981657183	0.521273553157889	0.33726673185514	1.54558248390115	0.122205434181895	0.663434968409401	n.s.
ENSG00000143434	370.838292572798	-0.235640496215871	0.386897836561362	-0.609050953373575	0.542490665832601	0.17849041822619	n.s.
ENSG00000085465	29.9102473958987	-4.15000203053197	0.979656136280165	-4.23618234688946	2.2735216958174e-05	3.66514325371342	Up_G1/S
ENSG00000260948	27.1411875897654	-4.58561592135714	1.17724829337618	-3.89519861456435	9.81182962747181e-05	3.14650967392872	Up_G1/S
ENSG00000233337	16.3532145218578	-2.03147155604168	1.06946934594872	-1.89951358936761	0.0574969815948398	0.918648054449173	n.s.
ENSG00000243960	10.9761234781552	-0.212219695623101	1.18980138550954	-0.178365648424772	0.858435825269618	0.0420018318374163	n.s.
ENSG00000116455	1879.34330425941	0.710477193723927	0.385335017446366	1.8437908872967	0.0652136212790384	0.875223067302117	n.s.
ENSG00000199890	22.9293231562445	2.21212380549897	1.31330742133213	1.68439146049685	0.0921060400527511	0.758171291974199	n.s.
ENSG00000116459	8864.78145280088	-0.0505950828040045	0.52502431192138	-0.0963671236839427	0.92322900206989	0.0224535435608381	n.s.
ENSG00000143110	29.4542487068738	-1.26690089483977	0.813252351868982	-1.55782014270015	0.11927588973184	0.671373300170896	n.s.
ENSG00000116473	1870.18403773358	-2.60819870271509	0.546447922774583	-4.7730050641825	1.81497225463731e-06	4.57692305099891	Up_G1/S
ENSG00000204060	21.1744088803905	-1.25510747236271	1.22037171059277	-1.02846326366666	0.303731962850597	0.363485565630049	n.s.
ENSG00000127129	320.26757221714	-4.77634682118711	0.560885039202521	-8.51573225768017	1.65540903782088e-17	14.4675822573697	Up_G1/S
ENSG00000289466	13.8013848222067	0.827019654057383	1.06115652913692	0.779356891607716	0.435769510172832	0.24714475537831	n.s.
ENSG00000143153	9548.03404741191	-1.96768798993165	0.414885332067445	-4.74272729798935	2.10860031887842e-06	4.52288049010234	n.s.
ENSG00000153936	1345.11860600547	-2.21231439297335	0.55814176648163	-3.96371410604005	7.37926195756404e-05	3.24626219955022	Up_G1/S
ENSG00000225568	11.6455101678627	0.772176543151366	1.1347550264363	0.68047862768794	0.496201449968519	0.206521090819758	n.s.
ENSG00000267272	2.79531899239741	-0.861940114893437	2.4661977795274	-0.349501618259754	0.726712756130728	0	n.s.
ENSG00000134709	545.320855537028	-2.02180254604302	0.506399835870529	-3.99250237229527	6.53796787094123e-05	3.28751801292341	Up_G1/S
ENSG00000134716	370.124519684618	-1.50118387055639	0.436696295730888	-3.43759240742791	0.000586910420885958	2.51271090666654	n.s.
ENSG00000181218	263.706404876793	-0.368796935474253	0.438148812906	-0.841716158097577	0.399946851618696	0.27413562538738	n.s.
ENSG00000196890	65.9147810745771	1.91639583892347	0.587121036744498	3.26405582322448	0.00109829523577437	2.29298687149011	n.s.
ENSG00000168159	5441.84815475805	0.328169848621266	0.347040346201144	0.94562448491525	0.344340151172331	0.322822362810327	n.s.
ENSG00000177674	3972.87036380889	0.111257388662961	0.368009676004626	0.302321911398771	0.762406676487029	0.0765260474283926	n.s.
ENSG00000177000	841.768871125975	-0.264564779369673	0.355123507027482	-0.744993711016712	0.456275521772446	0.232722801129214	n.s.
ENSG00000137968	1239.67481833963	-2.16367027747931	0.440563901770937	-4.91113835877609	9.05491648263382e-07	4.82764813048147	Up_G1/S
ENSG00000225828	174.521480523806	-1.91738890520653	0.578209179630799	-3.31608174472573	0.000912891220546362	2.35681747649357	n.s.
ENSG00000041988	1267.36438117808	1.38445009003874	0.3460621288765	4.0005824807626	6.31867580958696e-05	3.29989718967927	n.s.
ENSG00000155367	31.391991973933	-0.663418315650817	0.751459173123241	-0.882840132077296	0.377322653805034	0.292445286136247	n.s.
ENSG00000159450	10.859221347838	-6.81054039660566	1.93734093878119	-3.51540622524101	0.000439081795385507	2.61411396125244	Up_G1/S
ENSG00000160783	790.580729519964	1.42672438682668	0.367877044821852	3.87826423776343	0.000105204413671603	3.12164199184946	n.s.
ENSG00000066136	2294.60668629744	0.277275408272964	0.35020111817668	0.791760488134923	0.428500345108083	0.25236346026653	n.s.
ENSG00000134668	6353.25256928196	1.91518229455237	0.395976058211934	4.83661134261639	1.3207130646094e-06	4.69223834564544	n.s.
ENSG00000142961	355.410692150375	-1.23676507929349	0.480791962573544	-2.57234973869663	0.0101010793221691	1.51695035050943	n.s.
ENSG00000116754	8659.71070908259	-1.9297240273752	0.414937585107073	-4.65063685873924	3.30911561441485e-06	4.35776149319057	n.s.
ENSG00000289612	14.505132023703	-1.2266506866072	1.11588134592183	-1.09926623568912	0.271651955227073	0.398950539923522	n.s.
ENSG00000289419	6.94524112498359	-1.32208290588311	1.83141254304839	-0.721892459949246	0.470360597360097	0	n.s.
ENSG00000289581	6.83710587220888	-1.97289438403889	1.81112198726321	-1.08932164587109	0.276012070575507	0	n.s.
ENSG00000289380	5.07098606266241	-0.205417396315672	1.62291697992273	-0.126572954043189	0.899278404286856	0	n.s.
ENSG00000077585	907.427764568485	-1.31477689922694	0.38569017370266	-3.40889394874897	0.000652268312966393	2.47533723379241	n.s.
ENSG00000086619	507.268161181335	-1.3503369930395	0.473773157457724	-2.85017623262035	0.00436950110671505	1.81053214927515	n.s.
ENSG00000225556	4.66750746624499	-0.759171991946787	2.09888907781001	-0.36170181643849	0.717574869517301	0	n.s.
ENSG00000117791	518.356108209646	-0.328919012189178	0.419804455267432	-0.783505291718841	0.433330447445974	0.249018504701678	n.s.
ENSG00000186205	792.428743463197	-1.58672241356623	0.357155963136262	-4.44265972667203	8.88536268095836e-06	4.00191114648595	n.s.
ENSG00000123472	2482.34876512981	-0.65297219419903	0.339959067306124	-1.92073769166758	0.0547647852354073	0.93580275625121	n.s.
ENSG00000196369	327.740018084865	-0.818424427072149	0.402544051632802	-2.03313009781774	0.0420393809325632	1.02688372008323	n.s.
ENSG00000143333	23.3816858539944	0.662430341118024	0.898191735459203	0.737515515859601	0.460808911166226	0.229691734277956	n.s.
ENSG00000272574	112.994173184262	0.955361049530513	0.560976583514492	1.70303195820621	0.0885620878933422	0.771572248084303	n.s.
ENSG00000031698	9998.74313406421	0.455205970922212	0.33874057082702	1.34381886943996	0.179006966148389	0.535210561117893	n.s.
ENSG00000143126	3172.2491826397	0.708751582683341	0.354111492025984	2.0014927463335	0.0453393146974408	1.0004550975788	n.s.
ENSG00000134222	4898.57136434792	2.11633315057148	0.401423787063302	5.27206712400864	1.34895720392946e-07	5.53442658276928	Up_Mitosis(mH2A1)
ENSG00000221986	13.4668970039869	-2.99169019075996	1.42497446795531	-2.09946932947699	0.035775548740045	1.08114966299087	n.s.
ENSG00000134243	16520.4282826008	-0.461862184087164	0.406216745128658	-1.13698460151091	0.255544722918326	0.418971445612214	n.s.
ENSG00000143106	3804.91085966408	0.25428411990752	0.417014249360843	0.609773215896725	0.542012046404854	0.178759710431328	n.s.
ENSG00000185278	503.131910204106	-1.00900349779646	0.456272411136384	-2.21140589079987	0.027007742284576	1.17724441464534	n.s.
ENSG00000117143	10022.7715551754	-0.24808993449674	0.565207156551932	-0.438936293747982	0.660707697768827	0.118968291771809	n.s.
ENSG00000163565	678.345151426798	-1.62084744028288	0.539608408862536	-3.00374755778831	0.00266676495164752	1.982859936714	n.s.
ENSG00000004455	15319.7103205761	0.34516392565072	0.351554802621832	0.981821107481822	0.326187987611362	0.340612973572403	n.s.
ENSG00000117335	10384.8240932772	-1.23490990017054	0.472221505708006	-2.61510728597383	0.00891994321134642	1.56033923586506	n.s.
ENSG00000117594	3.07297867897063	-0.507111080921149	2.54412842342963	-0.199326054554092	0.842007699491518	0	n.s.
ENSG00000009790	4.19297848859611	-0.863696674003336	2.13911116767187	-0.403764276983956	0.686386067969307	0	n.s.
ENSG00000117595	20.2113664572782	-1.76940579081182	1.43527185903722	-1.23280184145653	0.217649704156262	0.471175060574292	n.s.
ENSG00000117597	2689.33370713286	-0.381810865024289	0.405172390419488	-0.942341763783531	0.346017692491097	0.321201620951174	n.s.
ENSG00000177181	548.650891353581	1.03181169820222	0.449133946353793	2.29733625476049	0.0215995951233309	1.25360722224943	n.s.
ENSG00000235002	6.0480142112775	6.18594336101263	2.32855774951119	2.65655569947156	0.00789434086945556	0	n.s.
ENSG00000066185	30.7169105398185	-1.12061652792452	1.00308156128009	-1.11717388812773	0.263919982957103	0.408185328471637	n.s.
ENSG00000134684	7127.69472952732	1.099675439038	0.367842386175914	2.98952888619012	0.00279408026993613	1.96696829458217	n.s.
ENSG00000132716	2359.61071493376	-0.0290634876560506	0.383356626105025	-0.0758131871916264	0.939567724459264	0.017320588009217	n.s.
ENSG00000224261	13.5732748435882	0.689937717566386	1.15254754875888	0.598619743115454	0.54942648731507	0.174704792302725	n.s.
ENSG00000162735	3106.31094870546	-0.0244298418704003	0.350559469483214	-0.069688152787355	0.944441871562239	0.0158597671380395	n.s.
ENSG00000202078	15.4754528705071	2.54857247057741	1.24607183522679	2.04528535075473	0.040826734099061	1.03698621189881	n.s.
ENSG00000171786	11.8132919819668	-0.206686654747483	1.20018147872096	-0.172212834818739	0.863270207901481	0.0403754373190571	n.s.
ENSG00000122218	16337.7788394286	0.458493109410137	0.334330664281081	1.37137618051292	0.170257718819245	0.552095914658509	n.s.
ENSG00000163362	3.598839404949	-0.767115027796231	1.91359343803962	-0.400876702724327	0.688510903200332	0	n.s.
ENSG00000137975	7.6172885616525	-2.64067890572173	1.49067955971937	-1.77145979396058	0.0764842729324421	0.820299878681895	n.s.
ENSG00000263439	7.24071133400374	6.44373586428293	2.13659297595971	3.0158930300651	0.00256223634242617	1.99682771922699	n.s.
ENSG00000244371	3.09048002611737	-0.951325627537824	2.03634334345682	-0.467173490460057	0.64037575839363	0	n.s.
ENSG00000230832	3.55658291416506	-1.70968682213433	2.28617094663322	-0.747838574649085	0.45455753160048	0	n.s.
ENSG00000286172	3.55109513418437	5.41749870842306	2.68654007076194	2.01653374441818	0.0437441933158294	0	n.s.
ENSG00000131791	1740.52717708451	-1.29132116592614	0.380229770121922	-3.3961600784496	0.000683383802300154	2.45899183233498	n.s.
ENSG00000177144	13.730025265675	-1.28494943245415	1.12708931532912	-1.14005998901599	0.25426130962148	0.420468298925608	n.s.
ENSG00000162461	129.839043985134	-0.17984014862048	0.556320230518515	-0.323267317553527	0.746492803135177	0.0825819309915023	n.s.
ENSG00000162458	76.5214456801625	0.573025476692885	0.574930607803873	0.996686328601872	0.318916787735827	0.347663169292097	n.s.
ENSG00000227001	58.3686854777947	-0.0223389727276843	0.727242488437376	-0.0307173646793988	0.975494942685333	0.00695240905738586	n.s.
ENSG00000187952	25.042410386599	1.85649315221363	1.06644886868792	1.74081778013204	0.0817155243246228	0.79853054581639	n.s.
ENSG00000142794	456.711401588441	0.553144064233688	0.401651760759629	1.37717325871433	0.168458687396819	0.555863875224046	n.s.
ENSG00000076864	68.5723313322421	-0.218135022543315	0.638556464531871	-0.341606474383171	0.732647064174044	0.0881936893583032	n.s.
ENSG00000090686	2873.3578837315	-1.89985577535367	0.463325777663684	-4.1004750155143	4.12302950087182e-05	3.45317027237986	n.s.
ENSG00000186409	128.768514784077	-2.35250127560264	0.499966513393914	-4.7053176814447	2.53470939370122e-06	4.45579899398571	Up_G1/S
ENSG00000162510	5.76462860274491	-3.25221858815183	1.95388477954505	-1.66448841927572	0.0960148634497486	0	n.s.
ENSG00000116560	17438.1743592107	0.62544528725828	0.427817422196283	1.46194440620823	0.143756444924299	0.608852508823933	n.s.
ENSG00000084072	2202.83352582784	0.268621468214668	0.339375456987627	0.791517072563268	0.428642317529199	0.252283346782372	n.s.
ENSG00000116985	399.486760928034	0.0926903476537091	0.46573445428832	0.199019734958942	0.84224730712095	0.0473196957408957	n.s.
ENSG00000198754	14.6409135010159	1.49022113083848	1.09870100421209	1.3563482013081	0.174988405875531	0.542945950167131	n.s.
ENSG00000285905	4.23482313081496	4.15193687522122	2.45215455214655	1.69317911531585	0.0904213786307965	0	n.s.
ENSG00000261798	2.49370402741299	-4.68783032004643	3.67774071467463	-1.27464948829629	0.202433332807069	0	n.s.
ENSG00000043514	781.264438510785	-0.458105498990166	0.436979674457627	-1.04834509650537	0.294479639361522	0.373264968238315	n.s.
ENSG00000168389	586.98778224211	2.51233967033529	0.43941314899313	5.71748860063031	1.08109925420081e-08	6.49305644184525	Up_Mitosis
ENSG00000228477	36.716603963605	3.52241523897735	0.818981752798787	4.30096913263312	1.70052749340044e-05	3.76577277783468	Up_Mitosis
ENSG00000162643	65.2209547361603	-3.03999821781746	0.62650022484079	-4.85234976346576	1.22007202884226e-06	4.71993744359099	Up_G1/S
ENSG00000055732	214.495580202914	-1.46995995382057	0.489991918647424	-2.99996775024015	0.00270008192918253	1.97849955349098	n.s.
ENSG00000280099	50.6269071322284	-0.971562291530256	0.774877552912083	-1.25382686319794	0.209904942875371	0.483251749152957	n.s.
ENSG00000097096	252.019280699228	-0.0376620343811184	0.569661651324421	-0.0661129888128453	0.947287869899893	0.0148744677851901	n.s.
ENSG00000143515	6992.66251813667	1.55347336690359	0.418795900573745	3.70938054736294	0.000207766951759867	2.87570686564996	n.s.
ENSG00000160753	1575.71257001267	0.404225988427833	0.362830099993163	1.11409166007851	0.265239866132156	0.406709560626792	n.s.
ENSG00000116584	9196.37902135343	1.76079933085042	0.354690977480322	4.96431948553895	6.89423746713266e-07	4.9295925212511	n.s.
ENSG00000171722	9.0829180355169	1.58989094617961	1.37347034993639	1.15757209192993	0.247038703670023	0.430146780907304	n.s.
ENSG00000239887	471.715843074022	0.854928896761278	0.389724763268522	2.19367352895723	0.0282588881683054	1.16221323356156	n.s.
ENSG00000152332	11708.43335201	-1.0215686495656	0.378971810774919	-2.69563228852484	0.00702551746117145	1.6446553869562	n.s.
ENSG00000162733	6245.32814972193	0.150672318928084	0.445555529148411	0.338167319382309	0.735237101952946	0.0871221812748555	n.s.
ENSG00000075391	2976.16421382087	-0.597316431543517	0.358268498738638	-1.66723123480434	0.0954684341341469	0.745800897328182	n.s.
ENSG00000213057	13.0309581981964	-1.83333747839311	1.12641748307026	-1.62758258456359	0.103613424350371	0.718437415173217	n.s.
ENSG00000154380	6611.24221687662	-1.898254169213	0.430854334406511	-4.40579104728699	1.05398527721039e-05	3.93940557616281	n.s.
ENSG00000162676	6.55464699427971	-2.29882026841768	1.82194818190236	-1.26173745842618	0.207043273329225	0	n.s.
ENSG00000233954	247.613426788003	-1.08103023902451	0.447332610366452	-2.4166139779949	0.0156656208163935	1.36492033522683	n.s.
ENSG00000287601	6.87112639135361	-2.55106663328663	1.78189815024435	-1.43165681660133	0.152242060716682	0	n.s.
ENSG00000203667	29.8528180930222	-1.59962009644127	0.997800601157717	-1.60314605401648	0.108902412297537	0.701773571791876	n.s.
ENSG00000081985	35.1880882515297	0.675184230416685	0.915243943501801	0.737709585745383	0.460690945827787	0.229755766980231	n.s.
ENSG00000000971	119.72550279977	-4.47261186730683	0.861971387547779	-5.18881709058923	2.11634144371663e-07	5.36534375887819	Up_G1/S
ENSG00000054523	4371.42954751916	-0.560171629954543	0.344849734170303	-1.6243933935524	0.104291876149101	0.716402901837751	n.s.
ENSG00000171793	3839.31883872004	1.01630652517146	0.358486040048669	2.83499609924416	0.00458262452128345	1.79443298731123	n.s.
ENSG00000135744	54.2719391288091	-0.635776250860663	0.632959628110981	-1.00444992480498	0.315161796252219	0.351605907591461	n.s.
ENSG00000084623	13848.5731961332	0.87809741944197	0.341480319325422	2.57144371065544	0.0101275477524932	1.51611058306677	n.s.
ENSG00000163263	4.45553642370057	-0.325991276237867	2.297820707709	-0.141869761702553	0.887182879355459	0	n.s.
ENSG00000143612	10538.3092920657	-0.185043591876864	0.352675039821109	-0.524685818340663	0.599801617520996	0.147791122563839	n.s.
ENSG00000160058	5242.84005260384	0.0586467189673105	0.349935204629587	0.167593080637283	0.866903415058177	0.0394040338706426	n.s.
ENSG00000229994	73.589942040104	-0.736794767255444	0.68771248737755	-1.07137034847958	0.284002939817519	0.384686833757013	n.s.
ENSG00000116586	1338.63827859763	-1.02943829117927	0.380861949469119	-2.7029171399616	0.00687338784718986	1.65256957851611	n.s.
ENSG00000286518	23.9283656500646	-0.621262310823765	0.912404578593204	-0.680906612482877	0.495930583736333	0.206677075961853	n.s.
ENSG00000130762	98.5459370897339	-0.564606733045204	0.601574219786165	-0.938548751716618	0.347962475448333	0.319419853553513	n.s.
ENSG00000272088	6.21642960454983	-3.3736722196809	1.91531489803952	-1.76141908734388	0.0781674967559562	0	n.s.
ENSG00000158109	3501.84069406111	-0.90013211233722	0.455276222293934	-1.9771120657298	0.0480289642244873	0.981210026074959	n.s.
ENSG00000116213	1026.14090087613	0.904201599757347	0.351237736508058	2.57432930967713	0.0100434629460079	1.51913769693524	n.s.
ENSG00000162591	3790.06610439348	-0.766272257745797	0.354386097800944	-2.16225258976216	0.0305987119261865	1.13537726666974	n.s.
ENSG00000081019	1027.81764713623	0.360348510309203	0.485331897780489	0.742478522341396	0.457797459958047	0.231731563227614	n.s.
ENSG00000134242	59.4922962093786	-1.70966313684123	0.849177781786595	-2.01331590805902	0.044081405855933	1.01045315237533	n.s.
ENSG00000163349	2793.62500025224	0.470653106505145	0.341426146093392	1.37849169400285	0.16805153055541	0.556654349412681	n.s.
ENSG00000118655	848.209010118087	1.20457156015341	0.403015922960642	2.98889322115209	0.00279989962344198	1.96628175276528	n.s.
ENSG00000235674	2.87281549685411	1.11066982662401	3.01249546673738	0.368687634184856	0.712360566921494	0	n.s.
ENSG00000221340	10.4061692115616	-0.902407045339943	1.22620531172152	-0.735934705806336	0.461770434989444	0.229028759189191	n.s.
ENSG00000143669	970.726235113164	-0.7807490013976	0.459341427815182	-1.69971388191822	0.0891847568903251	0.769094238782085	n.s.
ENSG00000286918	10.3205796247081	-1.07698886775118	1.26497038421201	-0.851394531597723	0.394550228412121	0.278590717440862	n.s.
ENSG00000185839	152.907570550891	0.993225143232978	0.462407073794928	2.14794539166903	0.0317180938443576	1.12329789661229	n.s.
ENSG00000162601	2183.52213984749	-0.321134503058505	0.399654906564719	-0.803529489525987	0.42166875910451	0.257825404132961	n.s.
ENSG00000116661	300.342795757868	-2.63224523069505	0.449174570004484	-5.86018311470478	4.62357040479519e-09	6.81167026198075	Up_G1/S
ENSG00000132879	1227.92632146232	-0.407639813582035	0.407967971010574	-0.999195629432068	0.317699932679071	0.348930860731238	n.s.
ENSG00000116663	45.0398812795021	-0.308337950348706	0.711094667219961	-0.433610269577972	0.664571476025569	0.117236193148908	n.s.
ENSG00000162490	7.36965784883101	-0.310036689761389	1.62521118999692	-0.190767016415865	0.8487081311597	0.0453878733603737	n.s.
ENSG00000117133	1180.89717235951	-0.940970564692035	0.623009192114976	-1.51036385434002	0.130950606459618	0.640056511471487	n.s.
ENSG00000174021	446.887649039389	0.265197412091621	0.383477473433459	0.691559297387616	0.489214130146866	0.210816540931075	n.s.
ENSG00000285851	22.6792214269129	-0.165565760164248	0.852024161826859	-0.194320498856807	0.845924935783986	0.0463084219380771	n.s.
ENSG00000117151	606.533743313256	-1.98791537276814	0.49159803511662	-4.04378217723459	5.25957867289558e-05	3.36428763996226	n.s.
ENSG00000117155	2112.29333243915	-2.48374771174226	0.619737819523008	-4.00773945610406	6.13026944952463e-05	3.30927885458938	Up_G1/S(mH2A1)
ENSG00000188610	353.745837105016	-0.265092509848685	0.397651656476429	-0.666645053607111	0.504998883690863	0.200924310745079	n.s.
ENSG00000257315	137.168919458973	3.47548367230497	0.543980072464814	6.38899078886713	1.66984116232257e-10	8.1037455197803	Up_Mitosis(mH2A1)
ENSG00000117394	51829.6360227627	1.90183202276916	0.362780920520209	5.24237057462127	1.58526584142323e-07	5.47403503916596	n.s.
ENSG00000215817	178.699419636314	-2.18572127484178	0.599899265201352	-3.64348050019391	0.000268976038466823	2.78585877121843	Up_G1/S
ENSG00000116701	23.0053074498267	-2.26356979896416	1.15319229147718	-1.96287281461502	0.0496609543275602	0.969475970654298	n.s.
ENSG00000088035	675.916470092031	-0.505243177791966	0.563040025748458	-0.897348598122022	0.36953293174489	0.299345980552691	n.s.
ENSG00000125459	718.458642854671	0.551375673853069	0.386412634341859	1.42690902121297	0.153606120212671	0.587103762371798	n.s.
ENSG00000143365	99.1777920035933	-3.43724408598168	0.862194764343858	-3.98662138547949	6.70208464135388e-05	3.2796002132338	Up_G1/S
ENSG00000162909	28166.0188043252	-0.379642705269238	0.38154604355301	-0.995011510888573	0.319730665934204	0.346917094635256	n.s.
ENSG00000188460	57.7021655200883	3.26602931515462	0.744743691755859	4.38544072451881	1.15751176476727e-05	3.90427170014495	Up_Mitosis
ENSG00000212157	2.77777822457031	5.06356184734376	2.93476919481884	1.72536970071895	0.0844608680863432	0	n.s.
ENSG00000278467	40.6565272119835	2.50081512534791	0.746998247091571	3.34781926876643	0.000814501094371284	2.39729621869069	Up_Mitosis
ENSG00000229930	5.67180080817711	-1.07135230406421	1.60530442729259	-0.667382638364166	0.504527752823319	0	n.s.
ENSG00000143514	3522.75623265405	-0.214492712719874	0.377598872360204	-0.568043838105698	0.57000520131776	0.163676072701971	n.s.
ENSG00000116741	81.582564040582	-0.399872333869523	0.58443884059323	-0.684198766570059	0.493849661023192	0.207909875409697	n.s.
ENSG00000143575	4881.9262393455	0.980259308259746	0.349299174818532	2.80636021762436	0.0050104645993711	1.76347363077	n.s.
ENSG00000198715	4039.88616158884	0.687896249571615	0.337446153884443	2.0385363461786	0.0414963237133346	1.03109431589865	n.s.
ENSG00000176092	149.118254383111	-0.216175200416402	0.559791780196472	-0.38617073001774	0.699370229656082	0.102275342807757	n.s.
ENSG00000143643	691.896286881122	-0.826327351718495	0.420365532548834	-1.96573526546804	0.049329198937364	0.971747516654992	n.s.
ENSG00000173409	961.606660728697	-1.57169855411193	0.552026312222959	-2.84714427430615	0.00441133650168326	1.80757898452492	n.s.
ENSG00000160055	594.302345263206	0.673441371283874	0.366461807268136	1.83768501362851	0.0661088334382003	0.870549459449407	n.s.
ENSG00000116717	3921.17074200957	-2.45095597463408	0.370017091299511	-6.62389936104371	3.4984499444273e-11	8.71853318331775	Up_G1/S(mH2A1)
ENSG00000172380	27381.1547717202	-1.33197310871227	0.361884496181722	-3.68065811817321	0.000232632747610885	2.83524486323099	n.s.
ENSG00000238778	2.71839281452437	1.59098352107136	2.23827883714986	0.710806667455809	0.477204048374277	0	n.s.
ENSG00000116729	3546.03815406488	-0.413418235588361	0.375992496514974	-1.09953852648731	0.271533238945679	0.399053461151	n.s.
ENSG00000196482	3.20326377296641	-2.4392586872811	2.94800123079365	-0.827427974521032	0.407994530170425	0	n.s.
ENSG00000160716	49.6880740784905	2.71700823767534	0.681225916388492	3.98840997136386	6.65176372843472e-05	3.28209985258537	Up_Mitosis
ENSG00000237008	15.0557162533752	0.823155920963489	1.04682669678328	0.786334474935445	0.431671560336341	0.250120631519248	n.s.
ENSG00000270231	1707.066578324	-0.496849851150263	0.342581053254535	-1.45031328040523	0.146971177331327	0.602007231135471	n.s.
ENSG00000078808	16131.4330822	-0.325443839823028	0.339554556975105	-0.958443446385227	0.33783919603702	0.328833843132712	n.s.
ENSG00000176022	1543.66576172518	0.393061425771931	0.34870506518839	1.12720308653841	0.25965662580772	0.41378696975727	n.s.
ENSG00000184163	38.1854880100126	-0.722299273157313	0.765182996610134	-0.943956251455139	0.34519200483293	0.32193988189932	n.s.
ENSG00000260179	18.9227204580498	0.478363892236596	0.973618184024504	0.491325963386645	0.623195919357612	0.136185239841836	n.s.
ENSG00000160087	4588.7903295648	0.949505289439415	0.379348048944502	2.50299241575465	0.0123148183006561	1.44760365846995	n.s.
ENSG00000023902	3232.46989470093	1.11254183989483	0.468152240922613	2.37645309077722	0.0174799838290933	1.32630615294223	n.s.
ENSG00000143401	2513.38302588652	-1.9023067689789	0.558310386833762	-3.4072566332987	0.000656193972995738	2.4729336045505	n.s.
ENSG00000118298	26.5825344425067	-0.212578624147504	0.854669441739887	-0.248726131724973	0.803572633743719	0.0607497702196712	n.s.
ENSG00000117362	8129.34001428988	0.762383658710754	0.345896275373008	2.2040817233103	0.0275185972484513	1.17128550717237	n.s.
ENSG00000118292	7.34245590809852	-2.2870315265424	1.73505115532002	-1.31813492618353	0.187458484577316	0.519967214333918	n.s.
ENSG00000159208	221.741004262019	0.58417843372948	0.481368896843858	1.21357744041982	0.224909126063666	0.460280883291154	n.s.
ENSG00000266472	3649.14951307209	-0.979886484686119	0.376125050479963	-2.60521463123957	0.00918167232467165	1.55026053062864	n.s.
ENSG00000117360	2395.76865174724	0.0682683541472762	0.337316096848816	0.20238688513544	0.839614280406968	0.0481332806778334	n.s.
ENSG00000131584	2344.99640666982	0.365196275841918	0.339223962010417	1.0765639127542	0.281675133474258	0.387337718123852	n.s.
ENSG00000127054	5922.87481627933	1.45155487437035	0.334027438816058	4.34561567611123	1.38885556478672e-05	3.83934621540437	n.s.
ENSG00000240731	236.438102787394	1.16703358686126	0.430910813819808	2.70829496367495	0.00676298860530748	1.65793854323705	n.s.
ENSG00000224051	1832.73067864702	0.894220121132337	0.370751012272877	2.41191552155272	0.0158689579310543	1.36067560627255	n.s.
ENSG00000169962	116.185400298851	2.06613874408776	0.526366063581264	3.92528866703576	8.66257932788876e-05	3.1907482879679	Up_Mitosis(mH2A1)
ENSG00000107404	10166.3952793647	1.06126941330099	0.342672105332548	3.09704057256447	0.0019546311933803	2.0896588118636	n.s.
ENSG00000162576	835.457779686924	-1.47248991150231	0.367883761806622	-4.00259555972552	6.26513497231709e-05	3.30249632574903	n.s.
ENSG00000175756	5338.11724670305	1.14147804762892	0.34103680574611	3.34708168853397	0.000816671407372304	2.39633446491944	n.s.
ENSG00000223663	2.77777822457031	5.06356184734376	2.93476919481884	1.72536970071895	0.0844608680863432	0	n.s.
ENSG00000186501	2271.71298475091	0.725545741928547	0.369922961762105	1.96134281168288	0.0498390463365061	0.968389642047216	n.s.
ENSG00000206888	4.49615376335216	3.1640262869928	2.0158349849556	1.5695859584769	0.116511467302085	0	n.s.
ENSG00000241547	20.4763707543891	0.668996467633481	1.08674144456491	0.615598559325509	0.538159502359054	0.180934164627356	n.s.
ENSG00000142765	15.4203279378746	0.605462553979478	1.01227047890352	0.598123294710038	0.549757667954488	0.174609063230287	n.s.
ENSG00000142733	896.72793177852	0.737113066332607	0.354834135006563	2.07734542314813	0.0377696895240639	1.06254817747933	n.s.
ENSG00000241169	4.04679177790558	0.644419551397716	2.24840177611152	0.286612276437622	0.774409213404448	0	n.s.
ENSG00000136631	1791.48123458417	-1.55368722136908	0.375306330138019	-4.13978421519752	3.47632663626319e-05	3.51183360155364	n.s.
ENSG00000160712	212.904012271229	1.57940581139375	0.521297320328261	3.02976008086747	0.00244748075811069	2.01220773711682	n.s.
ENSG00000117054	1567.11737635688	-1.63678336899665	0.41466272030534	-3.94726434001927	7.90492635979949e-05	3.22110466391637	n.s.
ENSG00000179456	1798.96126925826	-1.1845494395632	0.416570624430449	-2.8435741026693	0.00446106344530554	1.8039621418389	n.s.
ENSG00000231181	29.5354681576092	3.30559070026823	0.886157637017431	3.7302513257054	0.000191288861903561	2.9061259563158	Up_Mitosis
ENSG00000188807	2854.13478584786	2.74540740361847	0.366513306584312	7.49060771955062	6.85554336618852e-14	11.1615060340492	Up_Mitosis(mH2A1)
ENSG00000171603	24629.9132531466	0.628935240287326	0.346552545205972	1.81483370700256	0.0695494687120085	0.853469879149535	n.s.
ENSG00000178585	683.529362677172	0.268238262325784	0.396883142812793	0.675862069688131	0.499128221831977	0.204527704474016	n.s.
ENSG00000162441	1427.38532480455	-0.740104543673512	0.394740894948222	-1.87491226053635	0.0608047950653286	0.899467467032253	n.s.
ENSG00000202415	22.3618078787069	2.60170680373994	0.977097344065326	2.66268946440407	0.00775189158309764	1.60949341038751	n.s.
ENSG00000283611	24.67916108587	3.3089357302022	1.00115148020894	3.30512993849004	0.000949323769550258	2.34263606089791	Up_Mitosis
ENSG00000174827	24.824896194409	-1.93211597744921	0.894729759571843	-2.15944083314474	0.0308159828993167	1.13307452471662	n.s.
ENSG00000117281	39.2397498939044	-2.8383097767047	0.794207660856006	-3.57376277842188	0.00035188775356659	2.69196645415096	Up_G1/S(mH2A1)
ENSG00000265491	2026.09255889871	-0.712231726937476	0.394945699884341	-1.80336620235656	0.071330721856708	0.844271280936409	n.s.
ENSG00000186141	2029.40445622986	0.534099560903407	0.342223494457537	1.56067473318866	0.118600515792193	0.673310555151095	n.s.
ENSG00000171608	1645.476464806	0.753260144522475	0.386073169556796	1.95108130768891	0.0510473744205345	0.960291838114482	n.s.
ENSG00000229785	4.16338473292261	0.380854680940103	1.81569654839844	0.209756790734686	0.833857498761454	0	n.s.
ENSG00000269713	1947.52235367723	-0.173574845714066	0.358452547702483	-0.484233817911468	0.628219939005404	0.13377320791332	n.s.
ENSG00000270722	7.55620074788967	6.50462299950525	2.10477044161647	3.09041920719377	0.00199874173822811	2.08168693591682	Up_Mitosis
ENSG00000162825	719.593151770793	-0.39921510424539	0.383286309741135	-1.04155847495574	0.297616429291205	0.369993005687913	n.s.
ENSG00000268043	583.863019586948	-0.939012074606711	0.436793689975442	-2.14978397389281	0.0315723064339494	1.12497091524856	n.s.
ENSG00000049245	6259.08124605108	-1.13728303576258	0.35361886987232	-3.2161265493926	0.00129933521846117	2.23241886795008	n.s.
ENSG00000269925	36.2617698891366	-1.12990143553995	0.798993961619775	-1.41415516238613	0.157316349633402	0.579574277026798	n.s.
ENSG00000049246	277.449149681995	-1.05738219671526	0.404865322995519	-2.61168871883592	0.00900962463947961	1.55688532895407	n.s.
ENSG00000049249	288.452897686731	1.36279926024102	0.431997457325935	3.15464648490468	0.00160692686699541	2.15756942725129	n.s.
ENSG00000116288	9037.93961489905	-0.688334336436113	0.331070472417619	-2.07911726892948	0.0376065732288093	1.06402078559468	n.s.
ENSG00000200344	25.7882641768948	4.78288489188533	1.19267811243065	4.01020597429925	6.06658029204551e-05	3.31317658008107	Up_Mitosis
ENSG00000284716	6.53001871601995	2.63889781547506	1.60943709696393	1.63964023226079	0.101079992715204	0	n.s.
ENSG00000116285	2671.78064925637	1.06348176742603	0.44427057901836	2.39377041301237	0.0166761836025115	1.34300933478357	n.s.
ENSG00000162368	7025.7087892544	-2.73323475835652	0.569382176809474	-4.8003518017936	1.58387147172149e-06	4.62647022262282	Up_G1/S(mH2A1)
ENSG00000233877	3.363673528539	1.43494048428999	2.05374454625778	0.698694726617611	0.484742830222861	0	n.s.
ENSG00000265996	2.98456205909788	-2.31068276944629	2.50889491043215	-0.920996236166895	0.357052392092767	0	n.s.
ENSG00000082497	434.379273051519	-1.23915015281562	0.586643944383356	-2.11226957114189	0.0346633342373732	1.09238944520822	n.s.
ENSG00000228110	4.60412273006908	-1.85541960809191	2.05568202800909	-0.902581032869594	0.366748296758575	0	n.s.
ENSG00000231622	4.82212804727366	2.60434840460172	1.96286460756066	1.3268100074606	0.184571539206779	0	n.s.
ENSG00000132768	1714.69342874994	1.18970242007781	0.377851977456258	3.14859387024257	0.00164058023174854	2.15046332848456	n.s.
ENSG00000162434	8768.189066291	-1.36773347670734	0.407130409644715	-3.35944808912925	0.00078098322313349	2.41243155539465	n.s.
ENSG00000230667	19.4630251642162	-3.07845060714132	1.05584186058116	-2.91563606452094	0.00354964290635297	1.88339395095422	n.s.
ENSG00000142867	1653.48308959833	-0.0566594593800379	0.488336710999158	-0.116025394167295	0.907632416074355	0.0271654269287448	n.s.
ENSG00000077152	1821.672217144	0.654589610434668	0.423185743236236	1.5468139484776	0.121908115749929	0.664107435831694	n.s.
ENSG00000244414	4.06780874669629	-5.39399440340871	2.66830736005356	-2.02150415059397	0.0432276031210344	0	n.s.
ENSG00000230721	4.11326469838419	-2.84222310914622	2.1661409425145	-1.31211365491615	0.18948178937024	0	n.s.
ENSG00000163545	574.07499360025	-0.502810915121063	0.470319472843911	-1.06908376997594	0.285031924218092	0.383596492004174	n.s.
ENSG00000235363	83.2297795394276	0.701396519540469	0.537147247400852	1.3057807201552	0.191627138332605	0.512601911043979	n.s.
ENSG00000162736	14706.3081469862	0.441799073147863	0.34746521971966	1.27149149921915	0.203553849734613	0.492382023968662	n.s.
ENSG00000196352	3647.14043754915	-1.56123791249697	0.564174179019823	-2.76729770796922	0.00565231123648664	1.7216491463046	n.s.
ENSG00000143469	174.862199971087	-0.605124695106179	0.542531197770203	-1.11537308378437	0.264690578874617	0.407347507377167	n.s.
ENSG00000092847	2515.94405829802	0.86483150054549	0.420530542211338	2.05652482694317	0.0397319557492568	1.04638902850865	n.s.
ENSG00000286899	7.04062699324794	1.07674484806098	1.4297522387493	0.753098906844788	0.451390481274546	0	n.s.
ENSG00000126070	1271.49453461137	-0.640264659575847	0.358606587058883	-1.78542358863786	0.0741926353124354	0.830694422441439	n.s.
ENSG00000269887	11.0955200966783	-6.84153254307143	1.95244708570396	-3.50408090091963	0.000458186140131557	2.59900784923301	Up_G1/S
ENSG00000143816	232.542382946586	-1.89994440175447	0.528046533733035	-3.5980624440857	0.00032059665625053	2.72366791101429	n.s.
ENSG00000143761	34879.800240813	1.20570643860581	0.32965433618853	3.65748696815644	0.00025470020482713	2.80532131556219	n.s.
ENSG00000185630	564.978035167711	-2.12170652892895	0.402557302390745	-5.2705702177761	1.36000584014279e-07	5.53131080629206	Up_G1/S
ENSG00000214973	26.9529747222304	-0.766320319912127	0.793892443605069	-0.965269698792274	0.334409744673539	0.332131452886116	n.s.
ENSG00000225159	30.0319248583654	-0.164688385387351	1.12976544845545	-0.145772191575254	0.884101229278853	0.0341206756315866	n.s.
ENSG00000142784	5537.93353598511	0.848738517569748	0.401055188937735	2.11626364894513	0.0343223905586641	1.09615094517695	n.s.
ENSG00000158195	12257.9288162547	1.34003180208178	0.410949489335269	3.26081875475584	0.00111091025026878	2.28894053242984	n.s.
ENSG00000162746	131.297762530737	0.534192764436059	0.53590468323907	0.996805553568474	0.318858902081015	0.347714234892835	n.s.
ENSG00000286106	20.2549524615032	-0.672354834158194	0.928886854502443	-0.723828559850102	0.469170993330397	0.224470957820665	n.s.
ENSG00000215912	3.19113194375928	2.5946041541447	2.46310048137719	1.05338948766474	0.292162520162106	0	n.s.
ENSG00000270629	1677.51489085465	-1.46736344552009	0.357769428683897	-4.10142211121275	4.10618726102912e-05	3.45411139026801	n.s.
ENSG00000135801	1131.99958294967	-0.202971873975105	0.359478605056112	-0.564628523423313	0.572326460102792	0.162409151423108	n.s.
ENSG00000186827	4.16055769990337	-0.262975337566173	1.81959152194798	-0.144524380551434	0.885086405653419	0	n.s.
ENSG00000162599	1019.46658954544	-0.111296250492993	0.485565210470762	-0.229209688200458	0.818705942920892	0.0553906258672101	n.s.
ENSG00000272033	15.8291916410078	3.41442780661797	1.3872350570418	2.46131885817465	0.0138427279583314	1.40847754035571	n.s.
ENSG00000143162	3746.56456945672	-1.26690516476872	0.541814037302379	-2.33826567335995	0.0193734705498733	1.29153083577234	n.s.
ENSG00000198821	10.4564637752858	-1.63443177679104	1.32076147057378	-1.23749201745035	0.215904476049159	0.473537206702505	n.s.
ENSG00000009724	127.83415451242	-2.01779496567842	0.49221721140528	-4.09939944992499	4.14223581087552e-05	3.45132032479955	Up_G1/S
ENSG00000221662	2.89536116277531	1.71330841858538	2.61568135947919	0.655014194437859	0.512458615144069	0	n.s.
ENSG00000162779	4.10236017174432	1.81803786439243	1.85009594155111	0.982672208268398	0.32576879313659	0	n.s.
ENSG00000134255	1572.28726588846	0.194463997167274	0.50665734881431	0.383817579321335	0.701113657766432	0.101550383046654	n.s.
ENSG00000171819	243.097951063411	-2.95726368410719	0.621860090531221	-4.75551290255812	1.97943216893338e-06	4.54638853726256	Up_G1/S(mH2A1)
ENSG00000207451	2.73872119469034	2.33824948539784	2.55934878937727	0.913611108850379	0.360921227095957	0	n.s.
ENSG00000238173	20.7334014615302	7.96022770227168	1.73252406742432	4.59458419767055	4.33613021773256e-06	4.25880004836438	Up_Mitosis
ENSG00000120942	1744.73547417909	0.961835231637381	0.383639469148912	2.50713315230879	0.0121714851561349	1.45194478066782	n.s.
ENSG00000238199	8.95165076637237	2.48840715016333	1.45821794948853	1.70647134815213	0.0879203564646941	0.774127415308174	n.s.
ENSG00000143373	2518.50294920102	1.16999669944588	0.338983862239026	3.45148200188031	0.000557516939105623	2.52962575897771	n.s.
ENSG00000143393	6627.55485925871	0.972647447280703	0.351448567779296	2.76753851474367	0.00564813712295481	1.72183751473365	n.s.
ENSG00000265753	28.6956861355557	4.60987267410554	1.25994988363225	3.65877463380999	0.000253424070678632	2.80713896567317	Up_Mitosis
ENSG00000143390	2249.27017136436	-0.749287246063185	0.367333359781425	-2.03980179341467	0.0413700711343625	1.03221933280934	n.s.
ENSG00000143416	1053.84369856817	-1.62030915439463	0.54805743754411	-2.95645865450776	0.00311193950564313	1.92981124072087	n.s.
ENSG00000159377	10096.8707297668	0.297531378899887	0.330337146931068	0.900690042473404	0.367753144479999	0.30112731545393	n.s.
ENSG00000238711	7.42476719268735	0.794749856839618	1.37370332349181	0.578545485949213	0.562895897237443	0.167414738282652	n.s.
ENSG00000143375	82.6485972671083	0.0867401663867806	0.673408090482816	0.128807728348779	0.897509790139757	0.0303520231256155	n.s.
ENSG00000143367	6525.8146535198	0.912254228043081	0.467251255487542	1.95238475515964	0.0508925416140065	0.961427673362722	n.s.
ENSG00000232536	88.8599187903299	2.7132084610909	0.637023388357498	4.25919755958512	2.05162084291783e-05	3.70007490544361	Up_Mitosis
ENSG00000207606	30.4895388190403	4.19187677099891	1.11037524563948	3.775189322223	0.000159886184121451	2.96969601238874	Up_Mitosis
ENSG00000223861	45.4516906379039	2.24569901838533	0.705277684466723	3.18413451587279	0.0014518752646819	2.19379692499911	Up_Mitosis
ENSG00000117676	1587.20599203449	1.08686206376775	0.352038617342699	3.08733761077617	0.00201958082037869	2.07840672532168	n.s.
ENSG00000250575	3.48045660151801	0.253214289889175	1.95435317505913	0.129564243106425	0.896911194593405	0	n.s.
ENSG00000117682	2778.45322113617	0.826997088781636	0.359436506681137	2.30081550819011	0.021402061488525	1.25693484140024	n.s.
ENSG00000120948	7232.67403525648	-1.74744655947637	0.411858168503584	-4.24283574567774	2.20712981562902e-05	3.67386933758999	n.s.
ENSG00000219201	752.003858976242	-1.54833125383362	0.392304002963105	-3.94676384166092	7.92146208472918e-05	3.220396834907	n.s.
ENSG00000235613	9.38453300050133	2.30260100872477	1.42609817495556	1.61461605460405	0.106393866519732	0.709513196248874	n.s.
ENSG00000235927	106.655353254601	0.464590208396991	0.492526373880491	0.943279858775078	0.345537775216465	0.321613943674156	n.s.
ENSG00000162614	3212.8314516093	-3.23714408834474	0.436726906020375	-7.41228452774494	1.2414205519568e-13	10.91921072787	Up_G1/S(mH2A1)
ENSG00000162616	6310.06641503436	-1.22903450124194	0.699940231307585	-1.75591349985118	0.0791031795163534	0.809372249211202	n.s.
ENSG00000285928	88.0912225866762	-2.75100554137443	0.634978710178111	-4.33243744597795	1.47467569471051e-05	3.81699072896965	Up_G1/S
ENSG00000162613	9058.41729965	0.075611353813546	0.411099721075154	0.183924604998025	0.854072602081689	0.0435077550273137	n.s.
ENSG00000169418	6.76480435650599	1.9935394735268	1.85904182726735	1.07234783224708	0.283563830066534	0	n.s.
ENSG00000143624	434.714827203521	0.820130816033194	0.780825929174302	1.05033757895368	0.293562933513574	0.374276148231282	n.s.
ENSG00000143614	138.274299250537	1.77897485640545	0.577513776642069	3.08040245680237	0.00206721054552539	2.07072179908634	n.s.
ENSG00000236327	6.36350362516343	6.25866352624868	2.25065380673835	2.78082018101164	0.00542217616694746	0	n.s.
ENSG00000171385	4.82739409665123	0.735612479147909	2.1792552208904	0.337552238992618	0.735700639315981	0	n.s.
ENSG00000143473	30.3324471941992	0.841095650606733	0.763380072753812	1.10180456711762	0.270546644422606	0.400373463210343	n.s.
ENSG00000234004	28.7053313321743	0.288514179961976	0.913505737190848	0.315831820442853	0.752130164167908	0.0803834619729916	n.s.
ENSG00000226986	30.2877594950962	0.983933096814607	0.798681876549945	1.23194619247514	0.217969184588791	0.470599270823237	n.s.
ENSG00000078369	15121.1137238714	-0.379237069004753	0.366370352307885	-1.03511942660157	0.300613141184792	0.36678573346222	n.s.
ENSG00000168765	276.744532561337	-1.52119926908231	0.529361934649851	-2.87364687468229	0.00405762361501636	1.83622166353777	n.s.
ENSG00000134184	937.714134619792	0.0532566988391319	0.382065882869744	0.139391401396833	0.889140866719759	0.0327243156150814	n.s.
ENSG00000134202	972.768385760549	-0.0123829395686642	0.658652054801421	-0.0188004265353694	0.985000313557748	0.0041512074927019	n.s.
ENSG00000225972	213.552524854086	1.93198158212859	0.493769216389604	3.91272181011013	9.12616467701135e-05	3.17248668880823	n.s.
ENSG00000225630	9025.56506300369	0.878686325882855	0.407177805318524	2.15799170388348	0.0309284768163308	1.13180579008409	n.s.
ENSG00000237973	2788.80448544533	-0.335977758967452	0.458835343112339	-0.732240364677384	0.464021871259279	0.227306802130822	n.s.
ENSG00000229344	109.530505012642	1.41383074958964	0.647961219262728	2.18196816037594	0.0291118826762714	1.15255188625517	n.s.
ENSG00000248527	19456.0492459974	-2.11892985678394	0.364193285403961	-5.81814641209994	5.95037718685517e-09	6.71121920217311	Up_G1/S
ENSG00000198744	144.897659045543	0.520978350247214	0.547809431415995	0.951021140509708	0.341593644305625	0.325436756882809	n.s.
ENSG00000229376	32.6932287501681	2.90832236440915	0.980264502304546	2.96687512153286	0.00300843122618652	1.9419742043241	n.s.
ENSG00000223181	3.37412678593343	5.34183062267421	2.67983716648887	1.99334149457786	0.0462240655931706	0	n.s.
ENSG00000162402	3002.7822786627	-0.527646787773367	0.467115278396997	-1.12958580499464	0.258650795131374	0.414915716904319	n.s.
ENSG00000122417	654.492968802525	-2.21789140192376	0.461846480911534	-4.80222648345478	1.56911070766307e-06	4.62994769908363	Up_G1/S
ENSG00000187642	8.53675276127674	-1.34283994751661	1.36937247695295	-0.980624315237168	0.326778039079733	0.340021186377373	n.s.
ENSG00000183853	7480.68448882172	1.45443302677818	0.390732475172833	3.72232440145868	0.000197397184113194	2.89540782728161	n.s.
ENSG00000226520	4.70252574931464	2.07379225525732	1.82556832303979	1.13597077090175	0.255968797361059	0	n.s.
ENSG00000227295	70.5211437941024	-1.46554059299714	0.639533567947455	-2.29157727826657	0.0219300478653466	1.2482334679495	n.s.
ENSG00000232912	4.97940940256605	-5.68562434623251	2.35744854345365	-2.41177028530307	0.0158752801944779	0	n.s.
ENSG00000234619	3.44720433495813	5.37507459278934	3.30611433096633	1.62579815901838	0.103992600132224	0	n.s.
ENSG00000224315	3.96604858382533	2.95143132707803	2.24098147521244	1.31702620468929	0.187829840972467	0	n.s.
ENSG00000226545	8.69858771811552	2.43049137856868	1.4431189817805	1.68419334043405	0.0921443098663957	0.758028241526402	n.s.
ENSG00000074800	235218.383355652	1.92480424135189	0.360096370861823	5.34524754233218	9.02935677321368e-08	5.68687346223846	n.s.
ENSG00000274258	55.372237022512	5.91079763931623	0.951515243337042	6.21198418071221	5.23196954442187e-10	7.65310247214887	Up_Mitosis
ENSG00000142599	4442.95535910451	0.343089080470332	0.362202858647057	0.947229079725871	0.343522060351564	0.323582992224199	n.s.
ENSG00000143622	901.285466152635	-1.00946623423338	0.352657430325372	-2.86245559409317	0.00420372161775753	1.82403647865171	n.s.
ENSG00000153187	21657.332264753	-0.665540022495162	0.443314310401925	-1.50128251418674	0.133282505670189	0.634009003900304	n.s.
ENSG00000065526	2521.34910259693	-0.381581511466043	0.429976212716714	-0.887447956841847	0.374837773825943	0.294648004626281	n.s.
ENSG00000271806	67.7439057991884	3.58815237835224	0.709464655742242	5.057549166559	4.24678958519192e-07	5.10641096327431	Up_Mitosis
ENSG00000182873	128.140857145767	1.60659281178479	0.533453095083333	3.01168523829413	0.00259801835792503	1.99195286586145	n.s.
ENSG00000162585	2477.21421869423	0.487957917271058	0.377844658716656	1.2914246794659	0.196556457422768	0.504124528488614	n.s.
ENSG00000157933	5661.55409341983	0.870905419500503	0.388740149066055	2.24032794552569	0.0250696402925407	1.20145021491823	n.s.
ENSG00000162923	6751.05061581856	-1.10931244223747	0.357617190726585	-3.10195502622129	0.00192247162984587	2.09563095620904	n.s.
ENSG00000236439	214.993380571136	-0.273387862946626	0.430925253546874	-0.634420611687098	0.525806361617525	0.188256675440906	n.s.
ENSG00000143858	20.6477400460581	0.690024845835767	1.1602056670974	0.594743557460868	0.552014901332569	0.17329555559492	n.s.
ENSG00000117139	8551.41585858069	0.993631376247462	0.333785982313629	2.97685172205295	0.00291224821811655	1.9537500514558	n.s.
ENSG00000077157	718.071063177371	-0.836407703711166	0.368857750736317	-2.26756168751103	0.0233559350533195	1.22687588908225	n.s.
ENSG00000116199	4478.65766772388	-1.87941729342159	0.352565932212381	-5.33068320477843	9.78439706882468e-08	5.6560195504269	n.s.
ENSG00000186283	1366.72189264021	0.315679842465216	0.355032818503525	0.889156793436214	0.373918819767187	0.295393596583261	n.s.
ENSG00000143322	20876.1854566762	0.281261761958514	0.362955834248686	0.774920074065547	0.438386889502702	0.245101243319919	n.s.
ENSG00000234041	16.3063969816966	0.918101698633782	1.13569185522799	0.808407398897365	0.418856094044018	0.259934433978768	n.s.
ENSG00000231905	5.65563023215966	6.08387472148952	2.30643432071873	2.63778364154487	0.00834498050343712	0	n.s.
ENSG00000225711	15.6334630304018	5.06904400219455	1.47791023431467	3.42987272467543	0.000603864429817844	2.50312030447977	Up_Mitosis
ENSG00000181773	94.5058463961944	0.37243590232577	0.563561823585609	0.660860772924932	0.508701604538227	0.198638496216826	n.s.
ENSG00000077522	218.906424127482	-0.196771480277449	0.539274595960272	-0.364881790745332	0.715199647458656	0.0954334620634618	n.s.
ENSG00000169905	6649.30740902603	-0.0133712902370209	0.370519594234578	-0.03608794364747	0.971212235642764	0.00806681716488979	n.s.
ENSG00000264916	6.7790668220684	6.34484533461768	2.2185544571139	2.85990065029625	0.00423773744704659	0	n.s.
ENSG00000223450	12.7382919855884	5.78916186987134	1.83627789692385	3.15266108663041	0.00161789527160171	2.15494484940556	Up_Mitosis
ENSG00000116260	89056.8986746024	0.79589193519886	0.348762731950451	2.28204410129444	0.0224867366808234	1.24002917023602	n.s.
ENSG00000121454	153.326759905349	0.333563177909151	0.529921770328572	0.629457396517845	0.529049651883587	0.186241984371055	n.s.
ENSG00000097033	4099.31069292266	-1.45633773220698	0.495364361021652	-2.93993239482023	0.00328283866004427	1.91008384414141	n.s.
ENSG00000215908	26.6482239091349	1.55080494263089	0.841942164681021	1.84193761482231	0.0654842757322387	0.873947966209622	n.s.
ENSG00000243970	9.07666981099058	2.8142985749684	1.41555596868783	1.9881224319072	0.0467981510330487	0.989904577470436	n.s.
ENSG00000217801	6.88542827759639	-2.97133551564478	1.62229796380509	-1.83155966532531	0.0670170507510519	0	n.s.
ENSG00000143549	18323.3684303261	-0.0839086757795287	0.342955204971223	-0.24466366033596	0.806716867810806	0.0595655331335486	n.s.
ENSG00000169504	38237.2592922102	-2.01930430604071	0.42581187916634	-4.74224512006132	2.11362664640964e-06	4.52212694393518	Up_G1/S(mH2A1)
ENSG00000238482	4.27170229562007	1.10379624880643	2.14786074352815	0.513904941059306	0.607318452789609	0	n.s.
ENSG00000133226	4809.0061673379	-0.180473054159742	0.348081156487945	-0.518479816548162	0.6041235386807	0.145631060605913	n.s.
ENSG00000285053	48.4564058548676	-3.19852878631658	0.715461341696137	-4.47058226616949	7.80069306315337e-06	4.04645849966796	Up_G1/S
ENSG00000188783	89.8488406737516	0.416666723196079	0.520400839618292	0.800664971066726	0.423325626653443	0.256487552102432	n.s.
ENSG00000058668	38180.1061508077	-0.443061259067981	0.35746837764481	-1.23944182695852	0.21518191961111	0.474624560631176	n.s.
ENSG00000077549	14761.7086089758	0.696671000543749	0.373299215093143	1.86625359062146	0.0620058945020603	0.892404503499553	n.s.
ENSG00000173436	387.273262003265	-0.263770822473313	0.420314497140097	-0.627555852267913	0.530294937092241	0.185634428804407	n.s.
ENSG00000158747	2389.93736413835	0.356040411861329	0.514033624794001	0.692640315123376	0.488535303508853	0.211256875590165	n.s.
ENSG00000226396	19.0731676461538	-0.835852508468867	0.918775894618217	-0.909745796951054	0.362956585897668	0.305404931727101	n.s.
ENSG00000158748	3.5060116103812	1.52420092981639	1.95061729746689	0.781394142149643	0.434570715357833	0	n.s.
ENSG00000070831	310.587190050912	1.97780415313899	0.43496229848259	4.54707030940098	5.43978297259258e-06	4.17775876153527	n.s.
ENSG00000273768	67.8285612622122	9.67149276035868	1.67086657858241	5.78830942238617	7.10983528626279e-09	6.64370836889416	Up_Mitosis
ENSG00000274428	23.2440045366568	-2.69517695060659	0.965300992812149	-2.79205861246958	0.00523738681241445	1.74849049904414	n.s.
ENSG00000276975	13.353725240477	-7.10883117298363	1.85632934942861	-3.82950965849448	0.000128398844003368	3.05014961031021	Up_G1/S
ENSG00000131781	41.732518947586	-2.52452892102716	0.803570133857071	-3.14164105242393	0.00168003863096364	2.14300105788766	Up_G1/S
ENSG00000226015	115.258973550947	-0.711157988414368	0.714869072668356	-0.994808721770357	0.31982930350091	0.346866361966027	n.s.
ENSG00000131778	64.1739473145711	3.07886723428399	0.629653798206634	4.88977791137472	1.00949807394648e-06	4.78863788605598	Up_Mitosis(mH2A1)
ENSG00000269113	28.017279632848	1.5230851083374	0.848532784928666	1.7949631827902	0.0726595660632038	0.837874351201976	n.s.
ENSG00000225028	3.4238982244913	-0.168009553014334	2.08371932257946	-0.0806296468021193	0.93573648821933	0	n.s.
ENSG00000132122	197.214296599887	-1.02256328145797	0.506961262615851	-2.01704421395371	0.0436908994760851	1.01344333131309	n.s.
ENSG00000060718	12133.5759408665	-2.28186960131237	0.444573737825673	-5.13271344473149	2.85594557191275e-07	5.25481648006181	Up_G1/S(mH2A1)
ENSG00000085832	2995.50090964892	-0.0647874057093212	0.404160994111861	-0.160300985629973	0.872643982495789	0.0374300001144206	n.s.
ENSG00000134686	12877.6474482723	0.99555480933978	0.357475160340669	2.7849622009849	0.0053533963294591	1.74105356020759	n.s.
ENSG00000159023	2555.46600806604	-1.37062739582743	0.337377107878036	-4.06259750238572	4.8529666609659e-05	3.39319365694821	n.s.
ENSG00000159388	2041.63305951648	-1.05353018835237	0.375542354450435	-2.80535650870616	0.0050260954363871	1.76250872436365	n.s.
ENSG00000116254	211.91089819856	-2.26032777271207	0.498615758151966	-4.53320565136085	5.80952031322761e-06	4.15588899637355	Up_G1/S
ENSG00000116251	5421.31323466405	-1.69785703958778	0.383792757938197	-4.42389024928184	9.69392798866029e-06	3.96989334646005	n.s.
ENSG00000158286	661.98949360869	-0.704232975967387	0.369190173103748	-1.90750736956773	0.0564549176346011	0.925099754472975	n.s.
ENSG00000116237	9314.79684146944	-0.449854304697778	0.349743129245765	-1.28624200757826	0.198358614683079	0.501133864325519	n.s.
ENSG00000158292	45.1170188918649	-1.33659523103042	0.870544673474681	-1.5353551308235	0.124696618839608	0.656592855784238	n.s.
ENSG00000117569	785.071563042905	-0.474747789083809	0.43665195904217	-1.08724529743369	0.276928416824277	0.392577623034384	n.s.
ENSG00000169972	664.480729536983	1.50739324010629	0.364019849547593	4.14096440614349	3.45848630711573e-05	3.51354413413037	n.s.
ENSG00000178104	2329.27022122379	-1.73159206916185	0.356605533069054	-4.85576332554138	1.19923870038804e-06	4.72680082132561	n.s.
ENSG00000117152	5204.34246099996	-1.57579000614244	0.392434513457069	-4.01542155979312	5.93396327292457e-05	3.32055745783597	n.s.
ENSG00000213036	4.74584325660804	-1.70954147226959	2.05711186101493	-0.831039626316744	0.405951244043151	0	n.s.
ENSG00000224584	39.1576934955759	6.41894808785838	1.30246187843619	4.92831935746582	8.29399688562671e-07	4.86121085652753	Up_Mitosis
ENSG00000117724	8608.19455667009	0.231961183822497	0.634805781621678	0.365404964066219	0.714809136277772	0.0955241596825853	n.s.
ENSG00000157216	937.353101808126	-0.674815976865056	0.458761613168468	-1.47095126857802	0.14130429618039	0.614260180875578	n.s.
ENSG00000143552	45.73533739772	2.76113145032328	0.728959956173107	3.7877683498812	0.000152006471214728	2.98712508548419	Up_Mitosis
ENSG00000179546	8.56066861900759	0.290762071920372	1.40974884890939	0.206250973104401	0.836594872903658	0.0492140727255353	n.s.
ENSG00000067208	2217.9724925247	-1.13845702132594	0.400103543544698	-2.84540599475784	0.00443548493749739	1.80597321752231	n.s.
ENSG00000143774	7727.08733426777	0.630990724590139	0.356581642323045	1.76955470976965	0.0768013492476926	0.81903078699341	n.s.
ENSG00000169991	2806.78245481809	0.293967684229925	0.39827968423756	0.738093595691874	0.460457575234221	0.229770748191932	n.s.
ENSG00000198400	29.0031535276686	1.77616184316926	1.10457655883426	1.60800247747768	0.107834636180656	0.70506508978696	n.s.
ENSG00000097021	6325.3660698784	1.55635171634625	0.340354336297646	4.57273949636179	4.81388492986285e-06	4.22012076465374	n.s.
ENSG00000198216	6.43276415798093	6.27346129396169	2.21318731319302	2.83458216869624	0.00458856560868967	0	n.s.
ENSG00000162437	752.313935619954	-1.05959909470879	0.409987438162691	-2.58446722040376	0.0097529574878315	1.529023715018	n.s.
ENSG00000122432	25.0154926064547	-2.73576187487703	1.04834547477734	-2.609599545854	0.00906482678807194	1.5549537481602	n.s.
ENSG00000143569	13320.9468671719	1.03889797193488	0.347247463438478	2.99180867053026	0.00277330015271709	1.96967690667418	n.s.
ENSG00000168710	7844.866494682	-0.744025686013973	0.349063528027132	-2.13149076392805	0.0330487325395703	1.10899278504894	n.s.
ENSG00000143093	2275.37047544529	1.04086569323609	0.354889485646074	2.93292908168636	0.00335780581663374	1.90212100774589	n.s.
ENSG00000258634	305.371274915747	0.123569067591202	0.491690331117189	0.25131482107943	0.801570717240864	0.0614446005244502	n.s.
ENSG00000156150	3.4576892049937	3.83358425991513	2.49632092981684	1.53569367388848	0.124613527343287	0	n.s.
ENSG00000233061	8.74614967895739	0.49881821428441	1.38931415479859	0.35903917955599	0.719565779642211	0.0935858909803753	n.s.
ENSG00000142875	1528.35925176813	-1.7415907598523	0.595468276721892	-2.92474146471735	0.00344742504970105	1.89339541362043	n.s.
ENSG00000184005	424.385431947472	-0.0531859565240725	0.649386302813906	-0.0819018761153544	0.934724742529412	0.0187373073690874	n.s.
ENSG00000226415	1168.40083663321	1.44622210282356	0.362476687695103	3.98983480019009	6.61193301320789e-05	3.28377825508189	n.s.
ENSG00000135778	2394.13248663457	-0.533748387778568	0.346489934119551	-1.54044413767704	0.123452129630062	0.65985278075979	n.s.
ENSG00000135749	1479.9896443223	0.321548554375588	0.389779109520316	0.82495071316496	0.409399573031388	0.267022258808455	n.s.
ENSG00000231940	31.7570002511274	2.58652284795245	0.866871695007241	2.98374357226054	0.00284745298245209	1.96163478680415	n.s.
ENSG00000143674	667.20125240176	-0.423718888048557	0.37928709680156	-1.11714553862148	0.263932102210145	0.408185328471637	n.s.
ENSG00000289305	9.54447510275516	-4.14775589104055	1.67056660502851	-2.48284377202055	0.0130338236490861	1.42795830083045	n.s.
ENSG00000135750	544.530163219919	-0.419575651642737	0.4096471604288	-1.02423668994445	0.305723492914709	0.361413423815644	n.s.
ENSG00000163485	561.985677416047	-1.31842365099342	0.396053614132846	-3.32890195656993	0.000871890911637594	2.37312316668999	n.s.
ENSG00000271383	40.2444640479463	1.43806876655635	0.743377792663291	1.93450595477731	0.053050950629439	0.946726439069252	n.s.
ENSG00000290792	290.203637642681	-1.63918575706886	0.525932032667202	-3.11672546118921	0.00182871785881981	2.1137078302271	n.s.
ENSG00000142920	170.431409244812	-0.624440881725888	0.479689053669487	-1.3017617912043	0.192997829085224	0.51048531794994	n.s.
ENSG00000069424	624.075955214922	-1.95732425903779	0.42538960352302	-4.60125081296649	4.19961363552332e-06	4.26942291138118	n.s.
ENSG00000143442	4567.20606492694	0.0742571198500426	0.334327817062072	0.222108709058618	0.82422925833355	0.0533063243765857	n.s.
ENSG00000137942	2407.12564070664	-1.66825654481274	0.52993045756395	-3.14806692274604	0.00164354061141034	2.15016899982238	n.s.
ENSG00000177606	15126.9659113246	0.245638489048628	0.337422578820144	0.727984742181584	0.466622926367284	0.225832237307984	n.s.
ENSG00000171735	1351.24757112034	-0.374850607291692	0.346548526191578	-1.08166845033549	0.279399876901479	0.390013697842678	n.s.
ENSG00000160072	4257.66338090946	2.25403426368644	0.340499159626994	6.61979391125565	3.59699990497912e-11	8.70754474037945	Up_Mitosis(mH2A1)
ENSG00000205090	100.078437824153	-0.181264374904228	0.526018529455042	-0.344596938613586	0.730397407614286	0.0892435960084551	n.s.
ENSG00000050628	3.10253301396378	0.806855087074283	2.52990877193732	0.318926554199984	0.749782207626289	0	n.s.
ENSG00000116685	6203.69175493965	0.653491457546028	0.352913467171563	1.85170450644306	0.0640682665581143	0.881384227436285	n.s.
ENSG00000116922	1054.08100094511	0.196401743321179	0.357707717597728	0.549056488465394	0.582966684386939	0.156680365747419	n.s.
ENSG00000134690	9883.32781710843	2.9782952230192	0.388927091990537	7.65772116253517	1.89261245101002e-14	11.6745083349002	Up_Mitosis(mH2A1)
ENSG00000183317	19.1554867387818	0.0963853002646071	1.03088270698254	0.0934978340520747	0.9255080703349	0.0217052292070325	n.s.
ENSG00000185090	814.441450347834	1.08044564442356	0.422605790820072	2.55662763713422	0.0105692288319855	1.50111686262336	n.s.
ENSG00000196449	1291.16132680032	0.669650562945722	0.38335368332573	1.74682177861515	0.0806682575877567	0.803018125958464	n.s.
ENSG00000197982	1905.03427778186	0.206112787842688	0.386423630496992	0.533385568521261	0.593766705331008	0.1508811296379	n.s.
ENSG00000188786	1368.75554200264	-0.356744681467756	0.364880112040631	-0.977703825710377	0.3282208290849	0.338568256874363	n.s.
ENSG00000235673	3.24025421437278	0.896614792476925	1.98703688865936	0.451232082098819	0.651822289402059	0	n.s.
ENSG00000204084	1452.28839227298	0.393372064993839	0.370200529164865	1.06259184956123	0.287967084782084	0.380432338428363	n.s.
ENSG00000252448	15.0809784983138	5.01599204680052	1.60680210126114	3.12172360420962	0.00179795652155979	2.11957892902399	Up_Mitosis
ENSG00000222282	9.42678949128526	2.87519059451903	1.37220213430112	2.09531126839661	0.0361433314203662	1.07771256993141	n.s.
ENSG00000178028	1965.69027701087	-0.164177110158247	0.363046199575655	-0.452220985511334	0.651109791584302	0.123162135988991	n.s.
ENSG00000117419	3945.20920541848	1.21739381711	0.341534295352387	3.56448483703201	0.000364571525048363	2.67960777618033	n.s.
ENSG00000233602	13.2513392791747	1.66904665528846	1.1049957575966	1.51045526085882	0.130927297054562	0.640099329600699	n.s.
ENSG00000187147	2421.97797191355	0.921471247797075	0.381493943536954	2.41542824835911	0.0157167187220693	1.36384707349657	n.s.
ENSG00000203995	296.051901283573	2.06102601399998	0.486483457015261	4.23657985544888	2.26950229438262e-05	3.66553653009576	Up_Mitosis
ENSG00000242391	4.16254544701625	4.11961981515572	2.34358205025092	1.75783041806223	0.0787763680321306	0	n.s.
ENSG00000121310	2053.95771451406	0.172819506908994	0.47162980585933	0.366430418014209	0.714043925440051	0.0958343192871211	n.s.
ENSG00000230953	39.6140477660211	1.24475685844224	0.784809475368874	1.58606247440779	0.112725138268623	0.689980883391658	n.s.
ENSG00000116171	4039.73698179054	-2.68104459680334	0.478944227037935	-5.59782213763062	2.17061271115742e-08	6.22306823900887	Up_G1/S
ENSG00000174348	3.47861955168674	-1.32773148056679	2.84276675543766	-0.467056074166864	0.640459760024883	0	n.s.
ENSG00000162604	1541.55191885413	-0.568283334064838	0.456720797150646	-1.24426857198139	0.213400733783751	0.477315577278688	n.s.
ENSG00000271200	4.34740117092586	-1.08313564386343	2.13519224994046	-0.507277807838446	0.611959907509366	0	n.s.
ENSG00000122477	26.6150973251447	-2.94867917044141	1.25301797511454	-2.35326166823096	0.0186095332847395	1.3050838367363	n.s.
ENSG00000240038	129.608468024643	-4.57446184679384	0.62378171595309	-7.33343368329483	2.24329512382626e-13	10.6882344318559	Up_G1/S
ENSG00000197323	1976.26842422218	-1.24599093829581	0.496601834197999	-2.50903410437068	0.0121061795538641	1.45359397796315	n.s.
ENSG00000225650	4.37334419644995	4.1977106543499	2.31905248709544	1.81009730383784	0.0702806990278642	0	n.s.
ENSG00000236480	3.31718039224582	-1.10364642746113	1.98106471887368	-0.55709761369563	0.577460737873066	0	n.s.
ENSG00000116752	1402.70275228865	-2.28649537101791	0.66549313655245	-3.43579106294465	0.00059082643241152	2.51054448726448	Up_G1/S(mH2A1)
ENSG00000175984	32.7464604680073	-2.85184476400129	0.820917180555019	-3.47397378390006	0.00051281113497474	2.55855099261746	Up_G1/S
ENSG00000143321	30983.6436097919	1.10816959035391	0.378188638586847	2.93020328292976	0.00338740324989894	1.89904478075648	n.s.
ENSG00000160679	3342.62117872632	0.367779843757791	0.348791029363482	1.05444180840592	0.291680689470675	0.376433152739849	n.s.
ENSG00000188859	14.7236760548501	1.38772964874238	1.0444548915389	1.3286640332525	0.183958836022697	0.526115535702271	n.s.
ENSG00000215835	113.967794159828	-0.582642160630494	0.509770709241737	-1.14294946741281	0.253059572356332	0.422049367258001	n.s.
ENSG00000094975	2325.61464828219	-0.998425090049734	0.616023987187857	-1.62075683871911	0.10506979839747	0.713564547075023	n.s.
ENSG00000116161	5693.34718419331	-0.534451879109927	0.493597568514245	-1.08276845997977	0.278911208330895	0.390386107024126	n.s.
ENSG00000120333	1316.99930695906	-0.286869133622467	0.348796126259755	-0.822455044723836	0.410817962361294	0.265910714118861	n.s.
ENSG00000235750	66.625948385924	1.44973272590532	0.684435069068532	2.11814500954533	0.0341627886581947	1.09783184620877	n.s.
ENSG00000163431	207.498634596112	-2.43827259538064	0.523021008250691	-4.66190182978644	3.13300638003894e-06	4.37783612150671	Up_G1/S
ENSG00000134375	3080.960809618	-1.85037394589643	0.48354809385103	-3.82665958035291	0.000129893952882368	3.04657715152482	n.s.
ENSG00000176393	6699.23791234015	0.754939157925132	0.331332077604832	2.27849703953361	0.0226969806845155	1.23669335864535	n.s.
ENSG00000275207	4.70855224323785	3.2357076423731	2.21858712274137	1.45845417076745	0.144715398548707	0	n.s.
ENSG00000117691	2664.97472989954	0.0608792772968124	0.357272594716154	0.170400076012491	0.864695512366878	0.0400334850334655	n.s.
ENSG00000162772	604.939426474836	1.08468743480083	0.501422069894226	2.16322236280832	0.0305240810607912	1.13629623410568	n.s.
ENSG00000123685	203.849456742777	1.73426790206078	0.751269752895387	2.30844898969635	0.0209741768917992	1.26401953502711	n.s.
ENSG00000143756	2256.74481148571	-0.412205152130427	0.414439409221396	-0.994608965650331	0.319926485259796	0.346810031835488	n.s.
ENSG00000143753	9291.35492570158	0.995428064540309	0.362218348184372	2.74814368054494	0.00599337388463441	1.70140424812315	n.s.
ENSG00000143786	293.517187975027	-0.476268856124062	0.556204015619202	-0.856284461725521	0.391840453836624	0.280635389151605	n.s.
ENSG00000233461	232.163710468287	-1.75068241145261	0.43706208187746	-4.00556919495809	6.18683188770274e-05	3.30685916058648	n.s.
ENSG00000116918	1174.96518510883	-1.57642641548578	0.596168385403384	-2.64426369140511	0.00818688495586827	1.59112573140914	n.s.
ENSG00000270106	12.1034961416093	5.71284372008491	1.8512007590753	3.08602062314331	0.00202854751924892	2.07697162734881	Up_Mitosis
ENSG00000162946	239.113240341465	-0.719161954723924	0.459520459261742	-1.56502706295018	0.117576563843728	0.676334920649426	n.s.
ENSG00000160097	23.559913144756	-0.324342455969396	0.954420392187804	-0.339831858816334	0.733983154354973	0.087665952024474	n.s.
ENSG00000143147	1324.53968937363	0.169325386525985	0.393102860508555	0.430740662397953	0.666656949052521	0.116344254479088	n.s.
ENSG00000143155	1891.11739981905	-0.484828668720309	0.467679147549524	-1.03666941590328	0.299889950204944	0.367703563126123	n.s.
ENSG00000076356	895.626993358624	0.381596651991262	0.477155071774197	0.799732989471071	0.42386551507835	0.256114634088519	n.s.
ENSG00000243437	3.86215778459908	2.9113686744223	2.22217180328099	1.31014562875999	0.190146575023518	0	n.s.
ENSG00000077254	3757.75740605712	-0.598605714401592	0.506874707229035	-1.18097373150463	0.237613158809597	0.442960583505794	n.s.
ENSG00000180488	2087.84416136714	-0.902108106792866	0.42934875513817	-2.10110800601379	0.0356314862750272	1.08249031005345	n.s.
ENSG00000065135	3968.14078206584	-0.597179249870842	0.628762323728278	-0.949769455538997	0.342229409261593	0.324865914999668	n.s.
ENSG00000119535	4.0089226299125	5.59319973379143	2.65335490532934	2.10797271128613	0.0350333499446819	0	n.s.
ENSG00000116990	21.1799996665421	1.69970874346762	0.973692033689393	1.74563279215431	0.0808747803038346	0.802138471097246	n.s.
ENSG00000261326	573.626646888065	-0.595471932521532	0.393164648222736	-1.51456122826228	0.129883557137571	0.643077190662836	n.s.
ENSG00000125944	8004.47865186725	-0.993589565446614	0.47646636246704	-2.08532992822834	0.0370393625704131	1.06926146418367	n.s.
ENSG00000125945	513.78804873596	-1.33656997781441	0.387687385322726	-3.44754569897032	0.000565704696154712	2.52517049741621	n.s.
ENSG00000204219	37.0195563522525	-1.235897561011	0.78743293755491	-1.56952738711773	0.116525103125424	0.679210198087936	n.s.
ENSG00000088280	289.397841698382	-0.0229845129497731	0.58453465773318	-0.0393210439204869	0.968634428966887	0.00863720880632078	n.s.
ENSG00000236863	4.51129493550128	0.00271375299589597	1.92055053870023	0.00141300785436896	0.998872583223871	0	n.s.
ENSG00000152904	431.948218338217	-2.89320315429949	0.452461135724202	-6.39436832440576	1.61212403229506e-10	8.11715830235254	Up_G1/S(mH2A1)
ENSG00000162885	960.063467429742	0.112255393914975	0.432329692209207	0.259652288375913	0.795131998896719	0.0639038064757982	n.s.
ENSG00000126698	6271.95007996042	-0.0937209559042639	0.350851253633716	-0.267124472076441	0.789373325997365	0.065958080374505	n.s.
ENSG00000130770	1459.8375855193	-0.656986871872923	0.350529475370335	-1.87426997737869	0.0608932233623895	0.899027244771575	n.s.
ENSG00000130766	2845.56489526943	0.969084571171242	0.344173331341965	2.81568757054095	0.00486729749131107	1.77361431828459	n.s.
ENSG00000130772	1378.72899094803	0.184329355814343	0.352890874259317	0.522340953704829	0.60143295957817	0.146962286758437	n.s.
ENSG00000085491	3783.9144516124	-1.0161442749956	0.553177507264061	-1.83692261824113	0.0662213197285958	0.870155032517608	n.s.
ENSG00000260879	4.75590849734157	-5.61932572060736	2.42816368739954	-2.31422854635695	0.0206551888877999	0	n.s.
ENSG00000273136	761.835374432378	-1.42399522608398	0.379001699031679	-3.75722649719561	0.000171806980950057	2.94372401039518	n.s.
ENSG00000219481	846.140520040659	-0.368096189504158	0.398039623662142	-0.924772730205875	0.355084138298329	0.31262622439326	n.s.
ENSG00000292993	49.6306990919562	-1.43234724223118	0.638675792766223	-2.24268284230316	0.0249172738331897	1.20335519705772	n.s.
ENSG00000269737	27.8255187084285	3.84401464540358	1.18977950022081	3.23086306722394	0.00123417050434555	2.25164943088584	Up_Mitosis
ENSG00000293187	104.101362461459	2.91040599458904	0.587826111836086	4.95113424869529	7.37821816742914e-07	4.90576005281604	Up_Mitosis
ENSG00000293223	3.48572265089558	-1.80324465139526	2.10842607744669	-0.855256283672508	0.392409283372911	0	n.s.
ENSG00000180867	240.843278798447	-1.02848143469392	0.433038657395049	-2.37503376922691	0.0175473447384319	1.32495494880543	n.s.
ENSG00000232626	19.7666048397065	6.43291046018747	1.72518000587321	3.72883434672744	0.000192367551801966	2.90470629299093	Up_Mitosis
ENSG00000293334	5.4313372697484	4.5286923975269	2.42825238088117	1.86500070305028	0.0621813056626462	0	n.s.
ENSG00000223519	4.46541154647212	-1.28037935993695	1.82828867483718	-0.700315752954593	0.483730136035915	0	n.s.
ENSG00000143409	1047.02649611835	-0.308208555579309	0.367256037674431	-0.839219846543496	0.401345952221658	0.272949921953391	n.s.
ENSG00000158769	2746.95364698881	-0.596685695016234	0.401435259633139	-1.48638088134443	0.137178403904561	0.624095165236097	n.s.
ENSG00000058799	1930.82865105525	0.660182016143211	0.352118796805763	1.87488433486663	0.0608086376036197	0.899467467032253	n.s.
ENSG00000211452	15.7277714980833	0.148649929056934	1.00855794333959	0.147388585889985	0.882825314273315	0.0344439706792622	n.s.
ENSG00000081870	1491.42301391574	-0.720468520829246	0.43968136860629	-1.63861507962687	0.101293449794048	0.726302321609833	n.s.
ENSG00000116212	2180.61021445542	0.139977809471559	0.347233682604593	0.403122785847238	0.68685789886943	0.107433783080045	n.s.
ENSG00000219102	7.11956475013805	-1.70690007961475	1.81782780953021	-0.938977867246888	0.347742107959882	0	n.s.
ENSG00000203985	5.42721107824101	-5.80992636207757	2.33422185050002	-2.48902063907637	0.0128095529299586	0	n.s.
ENSG00000116209	14691.4547090628	-1.54253459496686	0.461811188412419	-3.34018454656691	0.000837227348590967	2.38741521031229	n.s.
ENSG00000280378	32.1019405587467	1.06213929281996	0.831598801128434	1.27722561814506	0.201522605067027	0.495857317171045	n.s.
ENSG00000162511	3.17179354678127	0.853738543696602	2.10756143833217	0.405083585308057	0.685416071811948	0	n.s.
ENSG00000162512	5890.51312985873	1.66831151648954	0.446496752696066	3.7364471441636	0.000186638658377158	2.91386095019683	n.s.
ENSG00000134644	5910.74562630245	0.0465379632564969	0.359727264364075	0.129370130837224	0.897064781176685	0.0304724331625155	n.s.
ENSG00000237329	28.2004251450015	3.51776855726425	0.963187473664213	3.65221584940443	0.000259987207325514	2.79797150564595	Up_Mitosis
ENSG00000232768	8.26025712468623	6.63392886667051	2.0710428159832	3.20318286781587	0.00135917645186227	2.21588132500417	Up_Mitosis
ENSG00000060688	2920.42632121622	1.75787957005397	0.336267540410044	5.22762193433958	1.71704159058324e-07	5.44309847493738	n.s.
ENSG00000229447	52.881423308005	2.71027552084057	0.682529453991665	3.97092829472773	7.15931265879459e-05	3.25661993958534	Up_Mitosis
ENSG00000121766	1147.0636228793	-0.994945809992198	0.378168970087525	-2.63095570681519	0.0085145132189833	1.57697723523282	n.s.
ENSG00000121769	89.3894684843303	0.243398652350232	0.547686766438862	0.444412148083922	0.656744632079939	0.120740637107565	n.s.
ENSG00000168528	2337.52412028217	-1.41565037124157	0.597369074294627	-2.36980860268531	0.0177972956940554	1.32056363789038	n.s.
ENSG00000078900	15.92965346799	2.28500018538154	1.0747622796263	2.12605171273414	0.0334989539206682	1.10422909203662	n.s.
ENSG00000117643	15.2961481791628	-0.102414284337574	1.02270586567345	-0.100140507427455	0.920232776667447	0.0234627094806952	n.s.
ENSG00000158008	36.9975888209541	-0.994615104499684	0.763371480350993	-1.30292410720187	0.192600672767289	0.511127555313683	n.s.
ENSG00000175087	206.852994445706	-1.92309587778737	0.562126451643402	-3.42110902656354	0.000623663250631876	2.49135930472202	n.s.
ENSG00000236782	9.29494408751786	2.0513508584596	1.44935111463324	1.41535811284673	0.156963524320148	0.580230813030973	n.s.
ENSG00000142675	6.27493630800907	1.30059629610518	1.55145948459517	0.838305034078639	0.401859409335846	0	n.s.
ENSG00000143258	1460.71043009371	0.136952864793102	0.390580971864507	0.350638855086395	0.725859302871038	0.0910701638248659	n.s.
ENSG00000075945	1238.43658316938	-1.48925871242508	0.497718727717613	-2.99216933076713	0.00277002571572505	1.97011372914386	n.s.
ENSG00000200674	3.38724079028931	-1.02734179900057	2.32349370250394	-0.442153898628364	0.658377843859792	0	n.s.
ENSG00000135870	2282.71331080601	0.222263007888976	0.338152698068187	0.657285921888926	0.510997086931491	0.197345120327146	n.s.
ENSG00000135837	2077.28620037179	-0.238393106887925	0.48676378742907	-0.489751113465199	0.624310027842324	0.135699604627226	n.s.
ENSG00000135835	115.632647861707	-0.474802980798815	0.653897338428917	-0.726112422998383	0.467769853864261	0.225218078435538	n.s.
ENSG00000160710	14806.3108240686	0.323474032556977	0.366518189217138	0.882559289207171	0.377474432664404	0.292343212188014	n.s.
ENSG00000134262	433.837548364809	-0.106292954880866	0.38187707681783	-0.278343376268095	0.780748781702603	0.0692983846072915	n.s.
ENSG00000134371	3384.91671824602	-1.19204072429254	0.449597823614195	-2.65134896497062	0.00801709607163924	1.59795955850855	n.s.
ENSG00000143842	799.860621999474	0.433227096947629	0.377496382917319	1.14763244511012	0.251120329895655	0.424391518800277	n.s.
ENSG00000143845	184.933099147991	-0.0157152545568164	0.499918516042241	-0.0314356321130713	0.974922124867624	0.0070849413847444	n.s.
ENSG00000143850	4111.75646181513	2.0791734497201	0.335500415367871	6.19723062768886	5.74652690979510e-10	7.61536885986238	Up_Mitosis
ENSG00000011009	2562.17765155096	-0.1026325492712	0.387700302152116	-0.264721354875116	0.791224125398123	0.0651878328128742	n.s.
ENSG00000143702	174.541201100484	-0.894228232388424	0.643025244333596	-1.39065805000419	0.164329144212867	0.564292857235098	n.s.
ENSG00000289554	90.6482501506659	-1.08263215853926	0.528102318079211	-2.05004242828731	0.0403602906678977	1.04117741509444	n.s.
ENSG00000160789	34430.9448173261	1.52511413722426	0.338527970907879	4.50513478438469	6.63308273099298e-06	4.10699768893208	n.s.
ENSG00000143337	3274.65262215376	-1.04240360192717	0.464202314910379	-2.24558036107256	0.0247308995756477	1.20597119668377	n.s.
ENSG00000024526	4595.44759585779	0.18643951833801	0.644029268474178	0.289489200979513	0.772207042665882	0.0727173213901241	n.s.
ENSG00000233589	158.477454641679	3.28818632424526	0.523893786833304	6.27643695513327	3.46419757507833e-10	7.81733887412531	Up_Mitosis
ENSG00000198626	18.4104011737686	-0.0156209182061887	1.12348158498308	-0.0139040269239695	0.988906549020152	0.0028683420046201	n.s.
ENSG00000143252	6205.06050510741	-0.060311411278856	0.342075681003188	-0.176310140206354	0.860050296090788	0.0415401804382622	n.s.
ENSG00000187554	7.5660997025654	-0.770345148977234	1.90072244352511	-0.405290710172571	0.685263834258099	0.108068475309601	n.s.
ENSG00000198793	6584.08236680485	0.996050843624314	0.33951438509091	2.93375152088948	0.00334892191562943	1.90290354830037	n.s.
ENSG00000163344	1054.9862391332	0.0729407794957213	0.413267079866521	0.176497918777561	0.859902783591805	0.0415730004025764	n.s.
ENSG00000230849	23.2837427073307	1.7164945956856	0.861376764695996	1.99273380248584	0.0462906038774152	0.993301409500912	n.s.
ENSG00000117586	171.467912407223	-3.36014427622597	0.609048711806271	-5.51703699735397	3.44762875112101e-08	6.04849099805291	Up_G1/S
ENSG00000117592	28688.117466263	-1.64322118020709	0.41866269322114	-3.92492860437204	8.67554646305431e-05	3.19039201574744	n.s.
ENSG00000183831	12.3998048412387	-0.482511537167456	1.27883927818676	-0.37730428318686	0.705947489492956	0.0994337338533107	n.s.
ENSG00000239149	17.2129689075681	1.48941266588442	0.995751629498806	1.49576723930052	0.134714321310942	0.630295228261057	n.s.
ENSG00000162496	6364.06616223533	0.273645933402172	0.452469375693853	0.604783324799698	0.545322974790011	0.176975331298779	n.s.
ENSG00000179178	3.91955544753214	0.218292146854097	1.82062902844761	0.119899300430372	0.9045629186544	0	n.s.
ENSG00000066056	25.9003909477602	8.28149214509776	1.68662539940622	4.91009571420738	9.10319495940575e-07	4.82630922639433	Up_Mitosis
ENSG00000163374	2875.51523663071	0.436145252468687	0.345422469627323	1.26264296859219	0.206717518479329	0.48804064072697	n.s.
ENSG00000213366	358.058063055874	-2.93645624751403	0.638415489524294	-4.59960056686921	4.23301803645663e-06	4.26678631451652	Up_G1/S
ENSG00000121481	795.899494767651	-0.645375393323498	0.629120122495875	-1.02583810348195	0.304967902235765	0.362199593543029	n.s.
ENSG00000121486	1267.95260955157	-0.852619878044117	0.540420234794733	-1.57769791571177	0.114635025364706	0.68418189733306	n.s.
ENSG00000188770	52.2126616214317	0.0626371697444236	0.697436163852807	0.089810613488123	0.9284377139331	0.0207783245804043	n.s.
ENSG00000230604	2.98113305955158	2.47447259717805	3.00784821161199	0.822672030997176	0.410694524565073	0	n.s.
ENSG00000169213	4996.1753905465	-0.129447007269783	0.452262019537454	-0.286221264837082	0.774708657753278	0.0716947678307767	n.s.
ENSG00000117862	452.558214294844	0.167028307811588	0.390246095640474	0.428007633330606	0.668645562939157	0.115503017349251	n.s.
ENSG00000198841	278.604286933266	0.721103276624095	0.446234463178886	1.61597396912623	0.106099941369009	0.710316491385837	n.s.
ENSG00000223390	3.55334403258073	1.09794973654439	2.30860705267584	0.47558970040908	0.634366714502038	0	n.s.
ENSG00000228369	7.52865799191359	0.822378004083456	1.38645687243311	0.593150800745973	0.553080235211184	0.172809274141879	n.s.
ENSG00000117222	1876.35900285851	-0.0800373320466655	0.341962716392399	-0.23405280227925	0.814943986585248	0.0568604444852722	n.s.
ENSG00000069275	11147.0086410698	-1.04713841251515	0.445693322574503	-2.34945950382757	0.0188006890911691	1.30200812648203	n.s.
ENSG00000201944	11.6058117507753	4.0064325333832	1.41329089669227	2.83482511828246	0.00458507774212723	1.79433869260972	n.s.
ENSG00000117280	2451.52453741002	-1.92126692610174	0.343515609224666	-5.59295378291003	2.23238730326886e-08	6.21304980309714	n.s.
ENSG00000133065	4131.18364352371	0.42317603465819	0.347940557602343	1.21623083429622	0.223897000858055	0.461783732892202	n.s.
ENSG00000162877	17.1724944571589	1.29036377832399	0.983047534832397	1.31261585284784	0.189312425012092	0.516680203492151	n.s.
ENSG00000229905	5.60528846701813	4.57279646045652	2.19772778524109	2.08069283701343	0.0374620301406384	0	n.s.
ENSG00000224969	16.0619579490421	0.709602480319666	1.27238002844141	0.557696965103174	0.577051330431008	0.159832989174521	n.s.
ENSG00000285812	22.408403688265	0.564794565564712	0.899801619864825	0.627687873744393	0.530208430670115	0.185666428748006	n.s.
ENSG00000225602	45.6838951953887	5.02969005185223	0.922584547545424	5.45173888423987	4.98796595884594e-08	5.91197276375284	Up_Mitosis
ENSG00000290842	203.004365342034	-0.8291424948293	0.475575763776935	-1.7434498517006	0.0812550668053597	0.800523916589813	n.s.
ENSG00000291072	1119.96440984914	1.49044821714089	0.376096551121535	3.96294040106539	7.4032268123231e-05	3.24571593906492	n.s.
ENSG00000133059	1827.57501654299	-0.756191618798072	0.346940031244357	-2.17960324752917	0.0292868838757902	1.15037866176787	n.s.
ENSG00000133069	541.487601126716	0.310705071872229	0.394940962717286	0.786712701904876	0.431450066794815	0.25016274509862	n.s.
ENSG00000281406	4.42166660183745	1.96393135405594	1.90571362111554	1.03054904592975	0.302752341179894	0	n.s.
ENSG00000174514	38.2408030606071	-0.187024655974776	0.845853043125417	-0.221107741462656	0.825008542616149	0.0530977632574278	n.s.
ENSG00000158711	2464.91576563439	-0.820015044794766	0.347153427446687	-2.36211133165522	0.0181711842775219	1.313753179133	n.s.
ENSG00000236942	6.09556836408015	1.24047589109022	1.54802598543702	0.801327563464657	0.422942037852707	0	n.s.
ENSG00000158715	701.616779696937	0.697143823172647	0.370891443914695	1.87964385431601	0.0601566322483457	0.902641649802133	n.s.
ENSG00000117118	3669.21985004333	0.441325720396915	0.362388914817567	1.21782345527618	0.223291069011224	0.462598116362988	n.s.
ENSG00000229821	69.728885800622	4.01328343614747	2.36201419380206	1.69909370006258	0.0893015302320605	0.76871406659591	n.s.
ENSG00000236390	7.50288125244729	1.65607673398043	1.46496961779956	1.13045124885792	0.258286129727126	0.415440461992474	n.s.
ENSG00000157191	3353.3548417858	0.808790863938907	0.339122904155569	2.38494909670826	0.0170814847136158	1.33445500296485	n.s.
ENSG00000080947	9.80420600484038	-4.14130257574447	1.57523096596733	-2.62901292903505	0.00856331051466577	1.57504708568375	n.s.
ENSG00000293296	64.4335580038127	-0.675564129628188	0.622360307082178	-1.08548717188512	0.277705942264393	0.391687894086354	n.s.
ENSG00000275131	78.2389110018992	-1.06639093808389	0.568934394706862	-1.87436538905921	0.0608800805336384	0.899080129094858	n.s.
ENSG00000286015	15.1849252044764	-7.29416936644237	2.05308523307889	-3.55278448693713	0.000381176608692045	2.66335173184654	Up_G1/S
ENSG00000143315	798.065625527015	-1.29545629440939	0.368588756768661	-3.51463866062106	0.000440352714321217	2.61307706309518	n.s.
ENSG00000162729	1571.76566732725	0.51472714744763	0.347567502817686	1.48094152437959	0.138622156502426	0.620713205666571	n.s.
ENSG00000018625	3.73797802588722	-0.60114764089846	2.30976498372107	-0.260263552844238	0.794660484666119	0	n.s.
ENSG00000143318	8.16786501058771	-0.481122151299248	1.540094807509	-0.312397749121323	0.754738260777537	0.0794190381008209	n.s.
ENSG00000162734	43791.0528489844	0.445959271341071	0.386904482426636	1.15263402621765	0.249060630932179	0.427347232414587	n.s.
ENSG00000163393	110.313533849831	-3.99254556166856	0.641726780931066	-6.22156606254747	4.92216823745412e-10	7.67759704963515	Up_G1/S
ENSG00000188295	199.700980835631	0.0391460814330693	0.473059655989981	0.0827508347782216	0.934049663139223	0.0188894048594996	n.s.
ENSG00000162711	2.93703951893637	-0.7009244716408	2.99723161491415	-0.233857292894222	0.815095769232809	0	n.s.
ENSG00000132694	3536.56689913015	0.794036751129859	0.403904827677541	1.96590061994451	0.0493100914537517	0.971815415082629	n.s.
ENSG00000172339	582.953236953369	0.330416141350151	0.446610371266067	0.739830874087129	0.459402622730234	0.230590249925511	n.s.
ENSG00000155380	12233.1807340745	0.519531754923677	0.465103819975729	1.11702319484451	0.263984407882978	0.408157642076491	n.s.
ENSG00000198799	885.918185713679	0.108322111197469	0.356082481502361	0.304205112086512	0.760971630411439	0.0771343245373323	n.s.
ENSG00000143507	1305.05713817339	0.17285356663451	0.526309704891224	0.328425573437287	0.742589909566464	0.084246522103827	n.s.
ENSG00000143119	3.16740620399041	-5.03297616969254	2.72991566242278	-1.84363796983596	0.0652359185770604	0	n.s.
ENSG00000232811	9.66192293245472	-2.68100032628064	1.55309636991202	-1.72622921424542	0.0843061842316537	0.787920583520221	n.s.
ENSG00000273010	6.8906549062936	-2.1772659448277	1.78102364330745	-1.22248009059802	0.221526128353968	0	n.s.
ENSG00000231365	684.883357426826	-0.470967033137314	0.362555492658229	-1.29902054354278	0.193936879076168	0.508850169598021	n.s.
ENSG00000227056	2.60122172488446	-1.88366808623004	2.70177368413626	-0.697196844165813	0.485679613658843	0	n.s.
ENSG00000227733	4.07260793805224	-5.39562700725903	2.51002995361784	-2.14962654110244	0.0315847672741566	0	n.s.
ENSG00000143499	3017.93602499539	-0.143644976433504	0.360756286347182	-0.398177334310578	0.690499472226529	0.105965986035135	n.s.
ENSG00000228470	3.64312306352618	0.757473365958959	1.93053343596951	0.392364800239037	0.694788690449483	0	n.s.
ENSG00000168118	1413.06808744966	-1.16487566657225	0.345497077020085	-3.37159340570784	0.000747346915321609	2.42821705907513	n.s.
ENSG00000122481	120.316314730652	-0.935467116682481	0.529841969737116	-1.76555873281729	0.0774699085159954	0.816029077628174	n.s.
ENSG00000228852	21.807074060712	-1.19485783867653	0.897339305288763	-1.33155633731215	0.183006020719778	0.527825922425111	n.s.
ENSG00000188641	2122.25608748699	0.444401947218438	0.497945770888165	0.892470572499845	0.372140759036569	0.296982587416778	n.s.
ENSG00000232878	3.80197250932715	1.23516376602601	1.88155453871762	0.656459188723724	0.51152871803972	0	n.s.
ENSG00000228057	9.46835657084507	-0.153907790039977	1.79411885384617	-0.0857846121565665	0.931637639101789	0.0196853208274066	n.s.
ENSG00000235777	5.01198866927737	1.43008883678642	1.68042265429619	0.851029253343041	0.394753102840377	0	n.s.
ENSG00000270911	6.24534255233556	2.55820505050437	1.60895168757441	1.58998251486409	0.111838746390465	0	n.s.
ENSG00000279096	28.1035102467006	-5.73885146970183	1.32182329798619	-4.34161773244959	1.41437456085978e-05	3.83267032186805	Up_G1/S
ENSG00000224238	4.72731250559298	1.30579837400462	2.22082598335706	0.587978699722677	0.556546590014418	0	n.s.
ENSG00000213064	5620.29967266419	0.411414814602708	0.34344075072963	1.19792078758467	0.230947856200201	0.451529922366247	n.s.
ENSG00000143178	98.6498049545358	-1.31793490398037	0.554659678554054	-2.37611449856261	0.0174960327691882	1.32601401467211	n.s.
ENSG00000116406	1898.34896622983	-0.851143971505809	0.496921085883681	-1.71283528850906	0.0867428460445048	0.778570264744983	n.s.
ENSG00000159423	5306.22016510194	0.0181780526125882	0.421925506482556	0.0430835593802617	0.965634924843961	0.00956508078696713	n.s.
ENSG00000116670	1934.84675517376	0.930985062686534	0.361011112951971	2.57882660473777	0.00991365346926733	1.52371672748196	n.s.
ENSG00000142856	898.30157633909	0.0805650288273374	0.549921860885134	0.146502684395312	0.883524570942815	0.0342546011499938	n.s.
ENSG00000203965	356.141729878754	-1.12225818650559	0.625829418041293	-1.79323335425492	0.0729356188752656	0.836542727360903	n.s.
ENSG00000079739	6417.40115719889	0.954188156249299	0.376339702395246	2.53544377639746	0.0112304954581021	1.47996734450943	n.s.
ENSG00000244256	6.94222397400238	-1.35484796526689	1.83953148321783	-0.736517954504863	0.461415545048556	0	n.s.
ENSG00000079335	219.505047214105	-1.21670478442073	0.466190128743132	-2.60988963387324	0.00905714379151992	1.55505987548986	n.s.
ENSG00000234332	7.70443845827764	-0.693653285116452	1.3852789007102	-0.500731863280983	0.616559844403428	0.139186617722566	n.s.
ENSG00000123836	667.727885646965	-0.951488726429918	0.375905069105149	-2.53119418872153	0.0113674894993074	1.47586307050244	n.s.
ENSG00000180667	1886.51448367222	-2.44423287046068	0.557123340059831	-4.38723832715066	1.14798978052215e-05	3.90722151740348	Up_G1/S
ENSG00000123843	96.2447769003793	-4.50926586974003	1.0566232165572	-4.26761952518193	1.9756991904015e-05	3.71356549784164	Up_G1/S
ENSG00000237781	37.2288440736194	0.043809304554955	0.935929915936874	0.0468083173846425	0.962665999987119	0.0103480005649962	n.s.
ENSG00000163125	2560.24406787224	-0.441224288294537	0.348315424293755	-1.26673772540841	0.205249085900155	0.490165115126877	n.s.
ENSG00000230124	1084.83722640708	-0.238034424430178	0.361640198309567	-0.658207869431646	0.510404568805621	0.19767720402413	n.s.
ENSG00000177788	789.741505234998	-2.31623491434272	0.411834161427606	-5.62419325855239	1.86376906575273e-08	6.28047346449728	Up_G1/S
ENSG00000225721	186.277101718113	5.05656927493437	0.598899555968169	8.44310072456143	3.09028592873272e-17	14.2352909989762	Up_Mitosis
ENSG00000222009	907.86137553328	-1.93975557608171	0.377529563757273	-5.13802298494655	2.77643929344893e-07	5.26553953555128	n.s.
ENSG00000117425	84.5060289145858	-1.83762642791418	0.584852477259858	-3.14203410152899	0.00167778493486771	2.14333063014011	n.s.
ENSG00000235919	192.869473510034	1.00112610829627	0.44237971664407	2.26304703997484	0.023632789699008	1.22246206898739	n.s.
ENSG00000232519	3.38781892491218	2.00210350436141	2.51083180842549	0.797386546419811	0.425226570302569	0	n.s.
ENSG00000026751	3726.20086560589	0.528004754851315	0.406796376620218	1.29795835262381	0.19430164659462	0.508286056811762	n.s.
ENSG00000213080	428.723001767998	-0.183162120352027	0.40547296696485	-0.451724616126888	0.651467382381874	0.123037707038083	n.s.
ENSG00000224358	33.7038574284175	-0.3684006849641	0.759183338629437	-0.485259180778622	0.627492506749856	0.134207171759686	n.s.
ENSG00000143198	5037.65873890724	0.350481724411485	0.345301855461069	1.01500098788493	0.310105356597312	0.356626142386088	n.s.
ENSG00000143183	6581.82414477183	-0.169539706832521	0.441164775461746	-0.384300189549521	0.700755967522084	0.101727480756878	n.s.
ENSG00000143179	4047.54951937706	0.98270985816716	0.415883905960322	2.36294274455746	0.0181304704278308	1.31456923167528	n.s.
ENSG00000236364	213.598528599497	3.68852994673365	0.645329263819194	5.71573327529602	1.09231958481071e-08	6.4891579864609	Up_Mitosis
ENSG00000237938	373.439955170829	3.95464044336354	0.443687305735383	8.91312505957091	4.96139685039174e-19	15.895998286245	Up_Mitosis
ENSG00000081237	10.1847193060346	-6.71799542191108	1.95798788195929	-3.43107099068898	0.000601203244822762	2.50439793624827	Up_G1/S
ENSG00000272405	762.020690239317	-0.845296751596301	0.438455176367841	-1.92789775821267	0.0538678446508776	0.941242712112924	n.s.
ENSG00000223356	3.24552026375035	-1.18178968285674	2.40352979146665	-0.491689217688292	0.62293906173548	0	n.s.
ENSG00000143319	2647.45741045462	0.679175304826649	0.377784281595596	1.79778603270127	0.072210921578108	0.83965664661392	n.s.
ENSG00000116478	3714.41547338843	-0.736567255955665	0.349478281772129	-2.10761954139379	0.0350639118904499	1.08836405357424	n.s.
ENSG00000270084	132.087163237484	2.13915450405709	0.481205112360145	4.4454110089672	8.77239892361556e-06	4.00646302234706	Up_Mitosis
ENSG00000076321	1017.31617146578	-1.44087066294943	0.420743937892687	-3.42457854572093	0.000615753822187164	2.49588119335947	n.s.
ENSG00000225591	3.47801758515967	5.38290965821629	2.66300848911859	2.02136406256743	0.0432420920047091	0	n.s.
ENSG00000157978	1133.06585553825	0.310642139013894	0.451368762268306	0.688222502267977	0.491312675632186	0.209453419407114	n.s.
ENSG00000198830	9108.34869631204	-0.698834025492669	0.443345065070728	-1.57627563843793	0.114962293462245	0.683426128734749	n.s.
ENSG00000168264	4851.86755183513	-0.533135961708525	0.3438896771033	-1.55031103637454	0.121066879669115	0.666332807923798	n.s.
ENSG00000142627	22159.0386686601	1.42305825686658	0.333922700606706	4.26163975758764	2.02932381804204e-05	3.70443700288412	n.s.
ENSG00000142632	59.3755697910549	-0.0209107593779427	1.02303152322197	-0.0204399951548762	0.983692378987022	0.00441088973178496	n.s.
ENSG00000237276	5.53704953002974	1.03702433584708	1.72262978422273	0.602000699944358	0.547173671478732	0	n.s.
ENSG00000288398	196.399247922276	-0.0116251451015949	0.535502706296471	-0.0217088447264707	0.982680208364972	0.00471906064951205	n.s.
ENSG00000132881	137.44198548481	0.282674114759305	0.483407777513689	0.584752930979271	0.558713857650005	0.16981867793111	n.s.
ENSG00000037637	2417.48794495177	0.778585267247864	0.37383179881892	2.08271546109164	0.0372771673034537	1.06720770381547	n.s.
ENSG00000055070	11624.4695231371	0.508460482681441	0.390712750166195	1.30136649614112	0.193133036029229	0.510307312657358	n.s.
[truncated: 25,322 more rows]
